# Supplementary material for: N,N′-Dibenzyl-N′′-(2-chloro­acet­yl)-N,N′-dimethyl­phospho­ric triamide
Source: Acta Crystallogr Sect E Struct Rep Online. 2011 Aug 27;67(Pt 9):o2439. doi: 10.1107/S1600536811033204 (PMC3200640; doi:10.1107/S1600536811033204)
Supplement: Supplementary file 1 [file e-67-o2439-sup1.cif]

##############################################################################
#                                                                            #
# This CIF contains the data in a paper accepted for publication in          #
# Acta Crystallographica Section E. It conforms to the requirements of       #
# Notes for Authors for Acta Crystallographica Section E, and has been       #
# peer reviewed under the auspices of the IUCr Commission on Journals.       #
#                                                                            #
# Full details of the Crystallographic Information File format               #
# are given in the paper "The Crystallographic Information File (CIF):       #
# a New Standard Archive File for Crystallography" by S. R. Hall, F. H.      #
# Allen and I. D. Brown [Acta Cryst. (1991), A47, 655-685].                  #
#                                                                            #
# The current version of the core CIF dictionary is obtainable from          #
# ftp://ftp.iucr.org/pub/cif_core.dic.                                       #
#                                                                            #
# Software is freely available for graphical display of the structure(s)     #
# in this CIF. For information consult the CIF software page                 #
# http://www.iucr.org/resources/cif/software.                                #
#                                                                            #
# This file may be used for bona fide research purposes within the           #
# scientific community so long as proper attribution is given to the journal # 
# article from which it was obtained.                                        #
#                                                                            #
##############################################################################
data_I
_audit_creation_method     SHELXL-97
_chemical_name_systematic
;
<i>N</i>,<i>N</i>'-Dibenzyl-<i>N</i>''-(2-chloroacetyl)-<i>N</i>,<i>N</i>'-
dimethylphosphoric triamide
;
_chemical_name_common     ?
_chemical_formula_moiety     'C18 H23 Cl N3 O2 P'
_chemical_formula_sum     'C18 H23 Cl N3 O2 P'
_chemical_formula_iupac     'C18 H23 Cl N3 O2 P'
_chemical_formula_weight     379.81
_chemical_melting_point     ?
_symmetry_cell_setting     triclinic
_symmetry_space_group_name_H-M     'P -1'
_symmetry_space_group_name_Hall     '-P 1'
loop_
    _symmetry_equiv_pos_as_xyz
    'x, y, z'
    '-x, -y, -z'
_cell_length_a     9.5891(8)
_cell_length_b     9.9259(7)
_cell_length_c     10.2543(8)
_cell_angle_alpha     89.509(6)
_cell_angle_beta     74.945(7)
_cell_angle_gamma     79.921(6)
_cell_volume     927.27(12)
_cell_formula_units_Z     2
_cell_measurement_reflns_used     3547
_cell_measurement_theta_min     3.1355
_cell_measurement_theta_max     27.5981
_cell_measurement_temperature     120(2)
_exptl_crystal_description     plate
_exptl_crystal_colour     colorless
_exptl_crystal_size_max     0.40
_exptl_crystal_size_mid     0.40
_exptl_crystal_size_min     0.20
_exptl_crystal_density_diffrn     1.360
_exptl_crystal_density_meas     ?
_exptl_crystal_density_method     'not measured'
_exptl_crystal_F_000     400
_exptl_absorpt_coefficient_mu     0.309
_exptl_absorpt_correction_type     multi-scan
_exptl_absorpt_process_details     '(CrysAlis RED; Oxford Diffraction, 2009)'
_exptl_absorpt_correction_T_min     0.98251
_exptl_absorpt_correction_T_max     1.00000
_exptl_special_details
;
;
_diffrn_ambient_temperature     120(2)
_diffrn_radiation_type     'MoK\a'
_diffrn_radiation_wavelength     0.71073
_diffrn_radiation_source     'Enhance (Mo) X-ray Source'
_diffrn_radiation_monochromator     'graphite'
_diffrn_measurement_device_type     'Oxford Diffraction Xcalibur Sapphire2'
_diffrn_measurement_method     \w
_diffrn_detector_area_resol_mean     8.4353
_diffrn_reflns_number     5838
_diffrn_reflns_av_R_equivalents     0.0164
_diffrn_reflns_av_sigmaI/netI     0.0346
_diffrn_reflns_theta_min     3.14
_diffrn_reflns_theta_max     25.00
_diffrn_reflns_theta_full     25.00
_diffrn_measured_fraction_theta_max     0.996
_diffrn_measured_fraction_theta_full     0.996
_diffrn_reflns_limit_h_min     -11
_diffrn_reflns_limit_h_max     11
_diffrn_reflns_limit_k_min     -11
_diffrn_reflns_limit_k_max     10
_diffrn_reflns_limit_l_min     -12
_diffrn_reflns_limit_l_max     11
_diffrn_standards_number     0
_diffrn_standards_interval_count     ?
_diffrn_standards_interval_time     ?
_diffrn_standards_decay_%     ?
_refine_special_details
;
Refinement of <i>F</i>^2^ against ALL reflections. The weighted <i>R</i>-factor
<i>wR</i> and goodness of fit <i>S</i> are based on <i>F</i>^2^, conventional
<i>R</i>-factors <i>R</i> are based on <i>F</i>, with <i>F</i> set to zero for
negative <i>F</i>^2^. The threshold expression of <i>F</i>^2^ >
\s(<i>F</i>^2^) is used only for calculating <i>R</i>-factors(gt) <i>etc</i>.
and is not relevant to the choice of reflections for refinement.
<i>R</i>-factors based on <i>F</i>^2^ are statistically about twice as large
as those based on <i>F</i>, and <i>R</i>- factors based on ALL data will be
even larger.
;
_reflns_number_total     3253
_reflns_number_gt     2594
_reflns_threshold_expression     I>2\s(I)
_refine_ls_structure_factor_coef     Fsqd
_refine_ls_matrix_type     full
_refine_ls_R_factor_all     0.0426
_refine_ls_R_factor_gt     0.0313
_refine_ls_wR_factor_gt     0.0802
_refine_ls_wR_factor_ref     0.0826
_refine_ls_goodness_of_fit_ref     1.058
_refine_ls_restrained_S_all     1.058
_refine_ls_number_reflns     3253
_refine_ls_number_parameters     232
_refine_ls_number_restraints     0
_refine_ls_hydrogen_treatment     mixed
_refine_ls_weighting_scheme     calc
_refine_ls_weighting_details
         'calc w=1/[\s^2^(Fo^2^)+(0.0449P)^2^+0.0312P] where P=(Fo^2^+2Fc^2^)/3'
_atom_sites_solution_hydrogens     geom
_atom_sites_solution_primary     direct
_atom_sites_solution_secondary     difmap
_refine_ls_shift/su_max     0.000
_refine_ls_shift/su_mean     0.000
_refine_diff_density_max     0.246
_refine_diff_density_min     -0.369
_refine_ls_extinction_method     none
_refine_ls_extinction_coef     ?
loop_
    _atom_type_symbol
    _atom_type_description
    _atom_type_scat_dispersion_real
    _atom_type_scat_dispersion_imag
    _atom_type_scat_source
    'C' 'C' 0.0033 0.0016
                         'International Tables Vol C Tables 4.2.6.8 and 6.1.1.4'
    'H' 'H' 0.0000 0.0000
                         'International Tables Vol C Tables 4.2.6.8 and 6.1.1.4'
    'N' 'N' 0.0061 0.0033
                         'International Tables Vol C Tables 4.2.6.8 and 6.1.1.4'
    'O' 'O' 0.0106 0.0060
                         'International Tables Vol C Tables 4.2.6.8 and 6.1.1.4'
    'P' 'P' 0.1023 0.0942
                         'International Tables Vol C Tables 4.2.6.8 and 6.1.1.4'
    'Cl' 'Cl' 0.1484 0.1585
                         'International Tables Vol C Tables 4.2.6.8 and 6.1.1.4'
_computing_data_collection     'CrysAlis CCD (Oxford Diffraction, 2009)'
_computing_cell_refinement     'CrysAlis RED (Oxford Diffraction, 2009)'
_computing_data_reduction     'CrysAlis RED (Oxford Diffraction, 2009)'
_computing_structure_solution     'SHELXS97 (Sheldrick, 2008)'
_computing_structure_refinement     'SHELXL97 (Sheldrick, 2008)'
_computing_molecular_graphics     'Mercury (Macrae <i>et al.</i>, 2008)'
_computing_publication_material     'enCIFer (Allen <i>et al.</i>, 2004)'
loop_
    _atom_site_type_symbol
    _atom_site_label
    _atom_site_fract_x
    _atom_site_fract_y
    _atom_site_fract_z
    _atom_site_U_iso_or_equiv
    _atom_site_adp_type
    _atom_site_calc_flag
    _atom_site_refinement_flags
    _atom_site_occupancy
    _atom_site_symmetry_multiplicity
    _atom_site_disorder_assembly
    _atom_site_disorder_group
    Cl Cl1 0.35277(5) 0.03423(5) 0.36846(5) 0.02726(14) Uani d . 1 1 . .
    P P1 0.73295(5) 0.38427(4) 0.38957(5) 0.01865(13) Uani d . 1 1 . .
    O O1 0.68787(12) 0.51744(12) 0.46676(12) 0.0219(3) Uani d . 1 1 . .
    O O2 0.64902(13) 0.10825(13) 0.30353(13) 0.0287(3) Uani d . 1 1 . .
    N N1 0.58216(17) 0.31087(16) 0.42742(16) 0.0201(4) Uani d . 1 1 . .
    N N2 0.78048(15) 0.38421(15) 0.22483(14) 0.0219(3) Uani d . 1 1 . .
    N N3 0.87044(15) 0.29050(14) 0.43213(15) 0.0216(3) Uani d . 1 1 . .
    C C1 0.55954(19) 0.18865(18) 0.38376(18) 0.0205(4) Uani d . 1 1 . .
    C C2 0.40604(18) 0.16286(18) 0.45401(18) 0.0217(4) Uani d . 1 1 . .
    H H2A 0.3347 0.2491 0.4595 0.026 Uiso calc R 1 1 . .
    H H2B 0.4035 0.1350 0.5474 0.026 Uiso calc R 1 1 . .
    C C3 0.9309(2) 0.3970(2) 0.15080(19) 0.0318(5) Uani d . 1 1 . .
    H H3A 0.9552 0.3517 0.0611 0.048 Uiso calc R 1 1 . .
    H H3B 0.9999 0.3536 0.2009 0.048 Uiso calc R 1 1 . .
    H H3C 0.9378 0.4941 0.1410 0.048 Uiso calc R 1 1 . .
    C C4 0.6704(2) 0.42144(19) 0.14777(19) 0.0275(5) Uani d . 1 1 . .
    H H4A 0.5718 0.4206 0.2087 0.033 Uiso calc R 1 1 . .
    H H4B 0.6879 0.3508 0.0750 0.033 Uiso calc R 1 1 . .
    C C5 0.67105(19) 0.55997(18) 0.08528(18) 0.0220(4) Uani d . 1 1 . .
    C C6 0.6768(2) 0.5718(2) -0.05137(19) 0.0279(4) Uani d . 1 1 . .
    H H6A 0.6827 0.4925 -0.1052 0.033 Uiso calc R 1 1 . .
    C C7 0.6740(2) 0.6988(2) -0.1093(2) 0.0298(5) Uani d . 1 1 . .
    H H7A 0.6778 0.7057 -0.2026 0.036 Uiso calc R 1 1 . .
    C C8 0.6658(2) 0.8148(2) -0.0331(2) 0.0292(5) Uani d . 1 1 . .
    H H8A 0.6639 0.9014 -0.0735 0.035 Uiso calc R 1 1 . .
    C C9 0.6604(2) 0.80430(19) 0.1031(2) 0.0292(5) Uani d . 1 1 . .
    H H9A 0.6551 0.8838 0.1564 0.035 Uiso calc R 1 1 . .
    C C10 0.6627(2) 0.67757(19) 0.16120(19) 0.0256(4) Uani d . 1 1 . .
    H H10A 0.6585 0.6711 0.2546 0.031 Uiso calc R 1 1 . .
    C C11 0.9385(2) 0.15360(18) 0.37333(19) 0.0292(5) Uani d . 1 1 . .
    H H11A 1.0446 0.1490 0.3388 0.044 Uiso calc R 1 1 . .
    H H11B 0.8972 0.1342 0.2990 0.044 Uiso calc R 1 1 . .
    H H11C 0.9193 0.0858 0.4427 0.044 Uiso calc R 1 1 . .
    C C12 0.9306(2) 0.33736(19) 0.53760(19) 0.0259(4) Uani d . 1 1 . .
    H H12A 0.8888 0.4355 0.5596 0.031 Uiso calc R 1 1 . .
    H H12B 1.0381 0.3295 0.5013 0.031 Uiso calc R 1 1 . .
    C C13 0.90090(19) 0.25971(17) 0.66624(18) 0.0224(4) Uani d . 1 1 . .
    C C14 0.7603(2) 0.23941(18) 0.73019(19) 0.0250(4) Uani d . 1 1 . .
    H H14A 0.6822 0.2705 0.6901 0.030 Uiso calc R 1 1 . .
    C C15 0.7324(2) 0.1745(2) 0.85159(19) 0.0296(5) Uani d . 1 1 . .
    H H15A 0.6353 0.1621 0.8946 0.035 Uiso calc R 1 1 . .
    C C16 0.8448(2) 0.12755(19) 0.9108(2) 0.0318(5) Uani d . 1 1 . .
    H H16A 0.8254 0.0829 0.9943 0.038 Uiso calc R 1 1 . .
    C C17 0.9843(2) 0.1458(2) 0.8484(2) 0.0369(5) Uani d . 1 1 . .
    H H17A 1.0621 0.1133 0.8884 0.044 Uiso calc R 1 1 . .
    C C18 1.0130(2) 0.2115(2) 0.7269(2) 0.0316(5) Uani d . 1 1 . .
    H H18A 1.1103 0.2237 0.6846 0.038 Uiso calc R 1 1 . .
    H H1N 0.512(2) 0.359(2) 0.4672(18) 0.022(6) Uiso d . 1 1 . .
loop_
    _atom_site_aniso_label
    _atom_site_aniso_U_11
    _atom_site_aniso_U_22
    _atom_site_aniso_U_33
    _atom_site_aniso_U_12
    _atom_site_aniso_U_13
    _atom_site_aniso_U_23
    Cl1 0.0285(3) 0.0242(3) 0.0337(3) -0.0101(2) -0.0129(2) 0.0023(2)
    P1 0.0146(2) 0.0162(2) 0.0238(3) -0.00197(18) -0.00340(19) 0.00312(19)
    O1 0.0177(6) 0.0183(7) 0.0288(7) -0.0027(5) -0.0051(5) 0.0008(5)
    O2 0.0228(7) 0.0233(7) 0.0354(8) -0.0023(6) -0.0007(6) -0.0064(6)
    N1 0.0138(8) 0.0174(8) 0.0251(9) -0.0002(7) -0.0001(7) -0.0008(7)
    N2 0.0179(8) 0.0227(8) 0.0231(9) -0.0024(6) -0.0027(7) 0.0048(7)
    N3 0.0183(8) 0.0197(8) 0.0257(9) 0.0001(6) -0.0065(7) 0.0025(7)
    C1 0.0223(10) 0.0184(9) 0.0220(10) -0.0026(8) -0.0089(8) 0.0037(8)
    C2 0.0212(9) 0.0183(9) 0.0262(10) -0.0055(8) -0.0058(8) -0.0006(8)
    C3 0.0243(10) 0.0355(12) 0.0280(11) -0.0028(9) 0.0045(9) 0.0054(9)
    C4 0.0355(11) 0.0262(11) 0.0250(11) -0.0104(9) -0.0123(9) 0.0041(8)
    C5 0.0189(9) 0.0246(10) 0.0247(10) -0.0065(8) -0.0079(8) 0.0055(8)
    C6 0.0298(11) 0.0282(11) 0.0286(11) -0.0089(9) -0.0105(9) 0.0022(9)
    C7 0.0293(11) 0.0388(12) 0.0250(11) -0.0118(9) -0.0102(9) 0.0123(9)
    C8 0.0244(10) 0.0255(11) 0.0408(12) -0.0080(8) -0.0122(9) 0.0145(9)
    C9 0.0256(10) 0.0230(10) 0.0394(12) -0.0051(8) -0.0089(9) 0.0007(9)
    C10 0.0265(10) 0.0292(11) 0.0228(10) -0.0071(8) -0.0083(8) 0.0046(8)
    C11 0.0225(10) 0.0228(10) 0.0387(12) 0.0046(8) -0.0074(9) 0.0007(9)
    C12 0.0184(9) 0.0256(10) 0.0366(12) -0.0074(8) -0.0099(9) 0.0056(9)
    C13 0.0228(9) 0.0163(9) 0.0299(11) -0.0035(8) -0.0100(8) -0.0027(8)
    C14 0.0232(10) 0.0232(10) 0.0320(11) -0.0049(8) -0.0125(9) 0.0010(9)
    C15 0.0289(11) 0.0309(11) 0.0315(12) -0.0121(9) -0.0079(9) 0.0009(9)
    C16 0.0416(12) 0.0290(11) 0.0285(11) -0.0089(9) -0.0140(10) 0.0039(9)
    C17 0.0339(12) 0.0396(13) 0.0404(13) 0.0013(10) -0.0205(10) 0.0046(10)
    C18 0.0217(10) 0.0382(12) 0.0363(12) -0.0041(9) -0.0109(9) 0.0037(10)
_geom_special_details
;
All e.s.d.'s (except the e.s.d. in the dihedral angle between two l.s. planes)
are estimated using the full covariance matrix. The cell e.s.d.'s are taken
into account individually in the estimation of e.s.d.'s in distances, angles
and torsion angles; correlations between e.s.d.'s in cell parameters are only
used when they are defined by crystal symmetry. An approximate (isotropic)
treatment of cell e.s.d.'s is used for estimating e.s.d.'s involving l.s.
planes.
;
loop_
    _geom_bond_atom_site_label_1
    _geom_bond_atom_site_label_2
    _geom_bond_site_symmetry_2
    _geom_bond_distance
    _geom_bond_publ_flag
    Cl1 C2 . 1.7723(17) ?
    P1 O1 . 1.4836(12) ?
    P1 N3 . 1.6302(14) ?
    P1 N2 . 1.6313(15) ?
    P1 N1 . 1.6866(15) ?
    O2 C1 . 1.206(2) ?
    N1 C1 . 1.368(2) ?
    N1 H1N . 0.773(18) ?
    N2 C3 . 1.472(2) ?
    N2 C4 . 1.472(2) ?
    N3 C11 . 1.461(2) ?
    N3 C12 . 1.465(2) ?
    C1 C2 . 1.526(2) ?
    C2 H2A . 0.9900 ?
    C2 H2B . 0.9900 ?
    C3 H3A . 0.9800 ?
    C3 H3B . 0.9800 ?
    C3 H3C . 0.9800 ?
    C4 C5 . 1.512(2) ?
    C4 H4A . 0.9900 ?
    C4 H4B . 0.9900 ?
    C5 C10 . 1.388(2) ?
    C5 C6 . 1.393(2) ?
    C6 C7 . 1.388(3) ?
    C6 H6A . 0.9500 ?
    C7 C8 . 1.376(3) ?
    C7 H7A . 0.9500 ?
    C8 C9 . 1.388(3) ?
    C8 H8A . 0.9500 ?
    C9 C10 . 1.387(3) ?
    C9 H9A . 0.9500 ?
    C10 H10A . 0.9500 ?
    C11 H11A . 0.9800 ?
    C11 H11B . 0.9800 ?
    C11 H11C . 0.9800 ?
    C12 C13 . 1.510(2) ?
    C12 H12A . 0.9900 ?
    C12 H12B . 0.9900 ?
    C13 C14 . 1.386(2) ?
    C13 C18 . 1.390(3) ?
    C14 C15 . 1.382(2) ?
    C14 H14A . 0.9500 ?
    C15 C16 . 1.381(3) ?
    C15 H15A . 0.9500 ?
    C16 C17 . 1.367(3) ?
    C16 H16A . 0.9500 ?
    C17 C18 . 1.387(3) ?
    C17 H17A . 0.9500 ?
    C18 H18A . 0.9500 ?
loop_
    _geom_angle_atom_site_label_1
    _geom_angle_atom_site_label_2
    _geom_angle_atom_site_label_3
    _geom_angle_site_symmetry_1
    _geom_angle_site_symmetry_3
    _geom_angle
    _geom_angle_publ_flag
    O1 P1 N3 . . 110.79(7) ?
    O1 P1 N2 . . 118.78(7) ?
    N3 P1 N2 . . 105.79(8) ?
    O1 P1 N1 . . 105.09(7) ?
    N3 P1 N1 . . 111.96(8) ?
    N2 P1 N1 . . 104.33(8) ?
    C1 N1 P1 . . 130.67(14) ?
    C1 N1 H1N . . 114.7(14) ?
    P1 N1 H1N . . 113.9(14) ?
    C3 N2 C4 . . 114.46(15) ?
    C3 N2 P1 . . 120.68(13) ?
    C4 N2 P1 . . 121.30(12) ?
    C11 N3 C12 . . 115.28(14) ?
    C11 N3 P1 . . 123.34(12) ?
    C12 N3 P1 . . 121.34(12) ?
    O2 C1 N1 . . 125.44(16) ?
    O2 C1 C2 . . 123.36(15) ?
    N1 C1 C2 . . 111.16(15) ?
    C1 C2 Cl1 . . 112.44(12) ?
    C1 C2 H2A . . 109.1 ?
    Cl1 C2 H2A . . 109.1 ?
    C1 C2 H2B . . 109.1 ?
    Cl1 C2 H2B . . 109.1 ?
    H2A C2 H2B . . 107.8 ?
    N2 C3 H3A . . 109.5 ?
    N2 C3 H3B . . 109.5 ?
    H3A C3 H3B . . 109.5 ?
    N2 C3 H3C . . 109.5 ?
    H3A C3 H3C . . 109.5 ?
    H3B C3 H3C . . 109.5 ?
    N2 C4 C5 . . 114.34(14) ?
    N2 C4 H4A . . 108.7 ?
    C5 C4 H4A . . 108.7 ?
    N2 C4 H4B . . 108.7 ?
    C5 C4 H4B . . 108.7 ?
    H4A C4 H4B . . 107.6 ?
    C10 C5 C6 . . 118.48(16) ?
    C10 C5 C4 . . 121.77(16) ?
    C6 C5 C4 . . 119.73(17) ?
    C7 C6 C5 . . 120.34(18) ?
    C7 C6 H6A . . 119.8 ?
    C5 C6 H6A . . 119.8 ?
    C8 C7 C6 . . 120.72(18) ?
    C8 C7 H7A . . 119.6 ?
    C6 C7 H7A . . 119.6 ?
    C7 C8 C9 . . 119.47(17) ?
    C7 C8 H8A . . 120.3 ?
    C9 C8 H8A . . 120.3 ?
    C10 C9 C8 . . 119.86(18) ?
    C10 C9 H9A . . 120.1 ?
    C8 C9 H9A . . 120.1 ?
    C9 C10 C5 . . 121.12(18) ?
    C9 C10 H10A . . 119.4 ?
    C5 C10 H10A . . 119.4 ?
    N3 C11 H11A . . 109.5 ?
    N3 C11 H11B . . 109.5 ?
    H11A C11 H11B . . 109.5 ?
    N3 C11 H11C . . 109.5 ?
    H11A C11 H11C . . 109.5 ?
    H11B C11 H11C . . 109.5 ?
    N3 C12 C13 . . 114.54(14) ?
    N3 C12 H12A . . 108.6 ?
    C13 C12 H12A . . 108.6 ?
    N3 C12 H12B . . 108.6 ?
    C13 C12 H12B . . 108.6 ?
    H12A C12 H12B . . 107.6 ?
    C14 C13 C18 . . 118.12(18) ?
    C14 C13 C12 . . 121.04(16) ?
    C18 C13 C12 . . 120.79(16) ?
    C15 C14 C13 . . 120.82(17) ?
    C15 C14 H14A . . 119.6 ?
    C13 C14 H14A . . 119.6 ?
    C16 C15 C14 . . 120.40(18) ?
    C16 C15 H15A . . 119.8 ?
    C14 C15 H15A . . 119.8 ?
    C17 C16 C15 . . 119.44(19) ?
    C17 C16 H16A . . 120.3 ?
    C15 C16 H16A . . 120.3 ?
    C16 C17 C18 . . 120.46(18) ?
    C16 C17 H17A . . 119.8 ?
    C18 C17 H17A . . 119.8 ?
    C17 C18 C13 . . 120.75(18) ?
    C17 C18 H18A . . 119.6 ?
    C13 C18 H18A . . 119.6 ?
loop_
    _geom_torsion_atom_site_label_1
    _geom_torsion_atom_site_label_2
    _geom_torsion_atom_site_label_3
    _geom_torsion_atom_site_label_4
    _geom_torsion_site_symmetry_1
    _geom_torsion_site_symmetry_2
    _geom_torsion_site_symmetry_3
    _geom_torsion_site_symmetry_4
    _geom_torsion
    _geom_torsion_publ_flag
    O1 P1 N1 C1 . . . . 178.95(16) ?
    N3 P1 N1 C1 . . . . -60.70(18) ?
    N2 P1 N1 C1 . . . . 53.24(18) ?
    O1 P1 N2 C3 . . . . 83.81(15) ?
    N3 P1 N2 C3 . . . . -41.38(15) ?
    N1 P1 N2 C3 . . . . -159.63(13) ?
    O1 P1 N2 C4 . . . . -73.72(15) ?
    N3 P1 N2 C4 . . . . 161.09(13) ?
    N1 P1 N2 C4 . . . . 42.84(15) ?
    O1 P1 N3 C11 . . . . 179.82(13) ?
    N2 P1 N3 C11 . . . . -50.20(15) ?
    N1 P1 N3 C11 . . . . 62.85(15) ?
    O1 P1 N3 C12 . . . . 2.28(15) ?
    N2 P1 N3 C12 . . . . 132.27(13) ?
    N1 P1 N3 C12 . . . . -114.68(13) ?
    P1 N1 C1 O2 . . . . -1.4(3) ?
    P1 N1 C1 C2 . . . . 176.42(13) ?
    O2 C1 C2 Cl1 . . . . -19.1(2) ?
    N1 C1 C2 Cl1 . . . . 162.99(12) ?
    C3 N2 C4 C5 . . . . -51.7(2) ?
    P1 N2 C4 C5 . . . . 107.18(16) ?
    N2 C4 C5 C10 . . . . -52.4(2) ?
    N2 C4 C5 C6 . . . . 129.08(17) ?
    C10 C5 C6 C7 . . . . -0.1(3) ?
    C4 C5 C6 C7 . . . . 178.50(17) ?
    C5 C6 C7 C8 . . . . 0.1(3) ?
    C6 C7 C8 C9 . . . . 0.0(3) ?
    C7 C8 C9 C10 . . . . -0.3(3) ?
    C8 C9 C10 C5 . . . . 0.3(3) ?
    C6 C5 C10 C9 . . . . -0.1(3) ?
    C4 C5 C10 C9 . . . . -178.68(17) ?
    C11 N3 C12 C13 . . . . -67.5(2) ?
    P1 N3 C12 C13 . . . . 110.20(16) ?
    N3 C12 C13 C14 . . . . -50.5(2) ?
    N3 C12 C13 C18 . . . . 132.22(18) ?
    C18 C13 C14 C15 . . . . 0.8(3) ?
    C12 C13 C14 C15 . . . . -176.61(16) ?
    C13 C14 C15 C16 . . . . -0.6(3) ?
    C14 C15 C16 C17 . . . . 0.0(3) ?
    C15 C16 C17 C18 . . . . 0.3(3) ?
    C16 C17 C18 C13 . . . . -0.1(3) ?
    C14 C13 C18 C17 . . . . -0.4(3) ?
    C12 C13 C18 C17 . . . . 176.96(18) ?
loop_
    _geom_hbond_atom_site_label_D
    _geom_hbond_atom_site_label_H
    _geom_hbond_atom_site_label_A
    _geom_hbond_site_symmetry_A
    _geom_hbond_distance_DH
    _geom_hbond_distance_HA
    _geom_hbond_distance_DA
    _geom_hbond_angle_DHA
    N1 H1N O1 2_666 0.773(18) 2.037(19) 2.795(2) 167.1(19)
_iucr_refine_instructions_details
;
TITL ke36 in P-1
CELL 0.71073   9.5891   9.9259  10.2543  89.509  74.945  79.921
ZERR    2.00   0.0008   0.0007   0.0008   0.006   0.007   0.006
LATT  1
SFAC C H N O P CL
UNIT 36 46 6 4 2 2
L.S. 40
BOND $H
CONF
FMAP 2
PLAN 20
temp -153
size 0.2 0.4 0.4
omit 0 50
acta
eqiv $1  -x+1, -y+1, -z+1
htab  N1 O1_$1
WGHT    0.044900    0.031200
FVAR       0.66742
CL1   6    0.352771    0.034228    0.368459    11.00000    0.02850    0.02419 =
         0.03374    0.00230   -0.01286   -0.01009
P1    5    0.732951    0.384272    0.389566    11.00000    0.01464    0.01621 =
         0.02382    0.00312   -0.00340   -0.00197
O1    4    0.687870    0.517442    0.466765    11.00000    0.01771    0.01830 =
         0.02880    0.00077   -0.00511   -0.00266
O2    4    0.649023    0.108247    0.303535    11.00000    0.02278    0.02334 =
         0.03538   -0.00637   -0.00069   -0.00234
N1    3    0.582161    0.310866    0.427418    11.00000    0.01382    0.01740 =
         0.02513   -0.00081   -0.00010   -0.00015
N2    3    0.780478    0.384210    0.224830    11.00000    0.01785    0.02270 =
         0.02311    0.00481   -0.00268   -0.00244
N3    3    0.870443    0.290501    0.432128    11.00000    0.01830    0.01971 =
         0.02573    0.00250   -0.00653    0.00015
C1    1    0.559536    0.188650    0.383756    11.00000    0.02232    0.01835 =
         0.02204    0.00366   -0.00888   -0.00262
C2    1    0.406042    0.162856    0.454010    11.00000    0.02124    0.01829 =
         0.02625   -0.00064   -0.00579   -0.00552
AFIX  23
H2A   2    0.334657    0.249086    0.459484    11.00000   -1.20000
H2B   2    0.403484    0.135002    0.547417    11.00000   -1.20000
AFIX   0
C3    1    0.930895    0.396961    0.150799    11.00000    0.02427    0.03554 =
         0.02801    0.00542    0.00448   -0.00285
AFIX 137
H3A   2    0.955204    0.351742    0.061128    11.00000   -1.50000
H3B   2    0.999876    0.353570    0.200928    11.00000   -1.50000
H3C   2    0.937761    0.494062    0.141046    11.00000   -1.50000
AFIX   0
C4    1    0.670415    0.421437    0.147766    11.00000    0.03552    0.02619 =
         0.02504    0.00407   -0.01231   -0.01039
AFIX  23
H4A   2    0.571810    0.420580    0.208671    11.00000   -1.20000
H4B   2    0.687932    0.350781    0.074955    11.00000   -1.20000
AFIX   0
C5    1    0.671046    0.559974    0.085283    11.00000    0.01886    0.02465 =
         0.02472    0.00552   -0.00787   -0.00653
C6    1    0.676843    0.571799   -0.051371    11.00000    0.02982    0.02815 =
         0.02864    0.00224   -0.01053   -0.00891
AFIX  43
H6A   2    0.682743    0.492536   -0.105199    11.00000   -1.20000
AFIX   0
C7    1    0.674045    0.698790   -0.109329    11.00000    0.02933    0.03881 =
         0.02503    0.01234   -0.01023   -0.01183
AFIX  43
H7A   2    0.677845    0.705706   -0.202603    11.00000   -1.20000
AFIX   0
C8    1    0.665824    0.814820   -0.033139    11.00000    0.02440    0.02550 =
         0.04083    0.01449   -0.01223   -0.00804
AFIX  43
H8A   2    0.663880    0.901415   -0.073473    11.00000   -1.20000
AFIX   0
C9    1    0.660397    0.804301    0.103077    11.00000    0.02557    0.02301 =
         0.03941    0.00074   -0.00892   -0.00509
AFIX  43
H9A   2    0.655120    0.883767    0.156377    11.00000   -1.20000
AFIX   0
C10   1    0.662693    0.677565    0.161202    11.00000    0.02655    0.02916 =
         0.02278    0.00465   -0.00827   -0.00714
AFIX  43
H10A  2    0.658476    0.671132    0.254590    11.00000   -1.20000
AFIX   0
C11   1    0.938482    0.153602    0.373334    11.00000    0.02251    0.02284 =
         0.03866    0.00067   -0.00745    0.00463
AFIX 137
H11A  2    1.044642    0.148989    0.338840    11.00000   -1.50000
H11B  2    0.897181    0.134227    0.299025    11.00000   -1.50000
H11C  2    0.919256    0.085772    0.442704    11.00000   -1.50000
AFIX   0
C12   1    0.930604    0.337364    0.537603    11.00000    0.01835    0.02556 =
         0.03657    0.00558   -0.00995   -0.00741
AFIX  23
H12A  2    0.888824    0.435474    0.559638    11.00000   -1.20000
H12B  2    1.038094    0.329494    0.501294    11.00000   -1.20000
AFIX   0
C13   1    0.900896    0.259711    0.666244    11.00000    0.02282    0.01627 =
         0.02994   -0.00269   -0.00999   -0.00349
C14   1    0.760326    0.239413    0.730187    11.00000    0.02315    0.02319 =
         0.03200    0.00101   -0.01248   -0.00487
AFIX  43
H14A  2    0.682216    0.270500    0.690067    11.00000   -1.20000
AFIX   0
C15   1    0.732390    0.174505    0.851594    11.00000    0.02892    0.03087 =
         0.03145    0.00090   -0.00791   -0.01211
AFIX  43
H15A  2    0.635275    0.162110    0.894564    11.00000   -1.20000
AFIX   0
C16   1    0.844809    0.127550    0.910830    11.00000    0.04159    0.02897 =
         0.02848    0.00393   -0.01404   -0.00891
AFIX  43
H16A  2    0.825397    0.082935    0.994272    11.00000   -1.20000
AFIX   0
C17   1    0.984281    0.145823    0.848358    11.00000    0.03393    0.03959 =
         0.04042    0.00459   -0.02048    0.00127
AFIX  43
H17A  2    1.062076    0.113292    0.888449    11.00000   -1.20000
AFIX   0
C18   1    1.012967    0.211521    0.726867    11.00000    0.02166    0.03819 =
         0.03627    0.00372   -0.01089   -0.00415
AFIX  43
H18A  2    1.110322    0.223724    0.684604    11.00000   -1.20000
AFIX   0
H1N   2    0.511827    0.359025    0.467240    11.00000    0.02205
HKLF 4
REM  ke36 in P-1
REM R1 =  0.0313 for   2594 Fo > 4sig(Fo)  and  0.0426 for all   3253 data
REM    232 parameters refined using      0 restraints
END
WGHT      0.0436      0.0021
REM Highest difference peak  0.246,  deepest hole -0.369,  1-sigma level  0.047
Q1    1   0.8451  0.3959  0.1980  11.00000  0.05    0.25
Q2    1   0.7548  0.3532  0.2851  11.00000  0.05    0.22
Q3    1   0.9859  0.3165  0.1227  11.00000  0.05    0.20
Q4    1   0.6493  0.3422  0.3946  11.00000  0.05    0.20
Q5    1   0.9792  0.2232  0.8160  11.00000  0.05    0.20
Q6    1   0.6786  0.4449  0.4847  11.00000  0.05    0.19
Q7    1   0.6745  0.5736  0.0227  11.00000  0.05    0.18
Q8    1   0.6210  0.6174  0.1289  11.00000  0.05    0.18
Q9    1   0.2731  0.0232  0.4775  11.00000  0.05    0.17
Q10   1   0.7137  0.7245  0.1016  11.00000  0.05    0.17
Q11   1   0.6363  0.5554  0.4584  11.00000  0.05    0.16
Q12   1   0.8063  0.3068  0.4085  11.00000  0.05    0.16
Q13   1   0.7158  0.4977  0.3916  11.00000  0.05    0.16
Q14   1   0.6354  0.6373 -0.0612  11.00000  0.05    0.16
Q15   1   0.6259  0.7482  0.1414  11.00000  0.05    0.15
Q16   1   0.6436  0.6840  0.2038  11.00000  0.05    0.15
Q17   1   0.4218  0.3875  0.4741  11.00000  0.05    0.15
Q18   1   0.4169 -0.0612  0.3714  11.00000  0.05    0.15
Q19   1   0.9584  0.1881  0.6644  11.00000  0.05    0.15
Q20   1   0.3814  0.0991  0.4428  11.00000  0.05    0.15
;
data_global
_journal_date_recd_electronic     2011-08-02
_journal_date_accepted     2011-08-16
_journal_name_full     'Acta Crystallographica, Section E'
_journal_year     2011
_journal_volume     67
_journal_issue      9
_journal_page_first     o2439
_journal_page_last     o2439
_journal_paper_category     QO
_journal_coeditor_code     LH5303
_publ_contact_author_name     'Mehrdad Pourayoubi'
_publ_contact_author_address
;
Department of Chemistry, Ferdowsi University of Mashhad, Mashhad, 91779, Iran
;
_publ_contact_author_email     mehrdad_pourayoubi@yahoo.com
_publ_contact_author_fax     '(+98)-511-8796416'
_publ_contact_author_phone     '(+98)9155143058'
_publ_section_title
;\
<i>N</i>,<i>N</i>'-Dibenzyl-<i>N</i>''-(2-chloroacetyl)-<i>N</i>,<i>N</i>'-\
dimethylphosphoric triamide
;
loop_
    _publ_author_name
    _publ_author_address
    'Pourayoubi, Mehrdad'
;
Department of Chemistry, Ferdowsi University of Mashhad, Mashhad, 91779, Iran
;
    'Keikha, Mojtaba'
;
Department of Chemistry, Ferdowsi University of Mashhad, Mashhad, 91779, Iran
;
    'Ne\<cas, Marek'
;
Department of Chemistry, Faculty of Science, Masaryk University, Kotlarska 2,
Brno CZ-61137, Czech Republic
;
