# Supplementary material for: N,N′-Dibenzyl-N′′-(2-chloro­acet­yl)-N,N′-dimethyl­phospho­ric triamide
Source: Acta Crystallogr Sect E Struct Rep Online. 2011 Aug 27;67(Pt 9):o2439. doi: 10.1107/S1600536811033204 (PMC3200640; doi:10.1107/S1600536811033204)
Supplement: Supplementary file 2 [file e-67-o2439-Isup2.hkl]

# 
# h,k,l, Fc-squared, Fo-squared, sigma(Fo-squared) and status flag 
# 
data_I
_shelx_title ' ke36 in P-1' 
_shelx_refln_list_code          4 
_shelx_F_calc_maximum      143.48 
_exptl_crystal_F_000       400.00 
_reflns_d_resolution_high  0.8409 
 
loop_ 
 _symmetry_equiv_pos_as_xyz 
 'x, y, z' 
 '-x, -y, -z' 
 
_cell_length_a     9.5891 
_cell_length_b     9.9259 
_cell_length_c    10.2543 
_cell_angle_alpha  89.509 
_cell_angle_beta   74.945 
_cell_angle_gamma  79.921 
 
_shelx_F_squared_multiplier     1.000 
 
loop_ 
 _refln_index_h 
 _refln_index_k 
 _refln_index_l 
 _refln_F_squared_calc 
 _refln_F_squared_meas 
 _refln_F_squared_sigma 
 _refln_observed_status 
   2   0   0     2846.90     2984.03     18.73 o 
   3   0   0    13453.82    13229.18     98.87 o 
   4   0   0      900.34      911.54      8.57 o 
   5   0   0      683.96      639.88      7.58 o 
   6   0   0      175.90      160.04      6.41 o 
   7   0   0      106.18      111.76      6.52 o 
   8   0   0        2.76        0.92      4.65 o 
   9   0   0      224.47      199.93      9.06 o 
  10   0   0      284.57      289.07     11.13 o 
 -10   1   0        1.91        9.63      9.00 o 
  -9   1   0        0.02        0.99      4.68 o 
  -8   1   0        1.65        5.64      4.22 o 
  -7   1   0       82.51       79.47      5.68 o 
  -6   1   0      629.45      610.64      9.65 o 
  -5   1   0      200.28      208.74      3.56 o 
  -4   1   0      209.03      188.95      3.14 o 
  -3   1   0       40.22       54.35      1.67 o 
  -2   1   0      844.81      860.70      7.13 o 
  -1   1   0     2515.86     2536.76     26.93 o 
   2   1   0    11164.08    11058.51     23.79 o 
   3   1   0       51.95       44.47      2.31 o 
   4   1   0     2229.68     2316.60     13.44 o 
   5   1   0     5481.25     5532.42     41.80 o 
   6   1   0       18.63       18.69      2.98 o 
   7   1   0     1448.29     1437.36     14.90 o 
   8   1   0      535.88      496.50     12.28 o 
   9   1   0       39.99       36.83      6.31 o 
  10   1   0      358.35      316.63     11.82 o 
 -10   2   0       86.63      102.75     11.76 o 
  -9   2   0        2.96        5.12      7.72 o 
  -8   2   0        3.17        5.70      7.97 o 
  -7   2   0     1043.96     1037.02     24.74 o 
  -6   2   0      384.64      379.32      7.30 o 
  -5   2   0      150.99      146.62      3.51 o 
  -4   2   0       84.09       79.75      2.23 o 
  -3   2   0      413.64      444.81      7.03 o 
  -2   2   0      735.30      710.88      6.00 o 
  -1   2   0        1.75        9.41      1.62 o 
   0   2   0     1454.88     1462.27      8.84 o 
   1   2   0     3199.44     3273.45     13.58 o 
   2   2   0      726.22      842.38      4.97 o 
   3   2   0      496.49      472.35      5.61 o 
   4   2   0       59.21       48.33      3.33 o 
   5   2   0      880.60      912.33      9.93 o 
   6   2   0      340.47      328.56      6.99 o 
   7   2   0       33.61       32.52      3.90 o 
   8   2   0       60.57       56.83      4.65 o 
   9   2   0       12.75       14.77      4.25 o 
  10   2   0        5.86        4.33      5.76 o 
  11   2   0       34.51       45.55     10.60 o 
  -9   3   0       46.05       40.14      9.38 o 
  -8   3   0        0.48        1.77      6.98 o 
  -7   3   0       91.27       85.23      6.46 o 
  -6   3   0      181.90      176.76      7.51 o 
  -5   3   0      279.15      266.28      5.92 o 
  -4   3   0      221.59      247.36      4.55 o 
  -3   3   0       37.31       31.53      2.03 o 
  -2   3   0      402.47      427.08      5.47 o 
  -1   3   0      273.58      256.12      5.25 o 
   0   3   0       63.42       73.89      3.11 o 
   1   3   0      106.30       96.93      2.26 o 
   2   3   0        9.74        6.32      1.04 o 
   3   3   0      713.29      812.85      6.75 o 
   4   3   0        0.02        0.51      1.64 o 
   5   3   0      120.72      110.59      3.95 o 
   6   3   0       32.78       33.30      4.22 o 
   7   3   0      122.27      129.67      6.75 o 
   8   3   0      319.52      315.83     10.16 o 
   9   3   0        0.91        0.00      4.73 o 
  10   3   0      243.41      285.27     11.45 o 
  -9   4   0      505.21      512.76     21.12 o 
  -8   4   0       23.14       33.92      8.67 o 
  -7   4   0       13.78       17.82      4.73 o 
  -6   4   0      402.07      392.69     10.76 o 
  -5   4   0       14.06       13.24      6.40 o 
  -4   4   0      217.57      220.41      5.99 o 
  -3   4   0      156.86      173.67      6.79 o 
  -2   4   0        2.88        2.68      1.61 o 
  -1   4   0       48.83       58.25      2.20 o 
   0   4   0     1023.94     1049.17     10.77 o 
   1   4   0      331.01      280.52      5.29 o 
   2   4   0       98.63       88.36      2.04 o 
   3   4   0      279.25      307.74      4.14 o 
   4   4   0      673.69      671.85      7.19 o 
   5   4   0      139.52      178.77      6.31 o 
   6   4   0      139.32      140.91      6.62 o 
   7   4   0       16.59       12.38      4.21 o 
   8   4   0       39.51       28.63      5.25 o 
   9   4   0       29.57       32.67      6.11 o 
  10   4   0      224.11      208.50     17.47 o 
  -8   5   0       35.92       31.27      9.20 o 
  -7   5   0       34.02       35.66      6.35 o 
  -6   5   0       19.78       19.22      5.12 o 
  -5   5   0        4.04        2.94      7.18 o 
  -4   5   0     1617.20     1670.27     28.17 o 
  -3   5   0       93.90       90.32      4.58 o 
  -2   5   0      774.56      756.24     10.92 o 
  -1   5   0      561.43      532.06     13.73 o 
   0   5   0      427.47      373.59      9.86 o 
   1   5   0     1358.29     1393.68     13.25 o 
   2   5   0        0.03        1.48      1.36 o 
   3   5   0      216.85      214.94      3.33 o 
   4   5   0       32.09       41.34      3.16 o 
   5   5   0       14.36       14.24      3.02 o 
   6   5   0      258.49      260.45     10.32 o 
   7   5   0      188.05      175.69      7.95 o 
   8   5   0       75.78       83.66      6.62 o 
   9   5   0       88.99       98.59      8.10 o 
  10   5   0        5.24        5.78      5.59 o 
  -8   6   0      185.51      208.77     10.64 o 
  -7   6   0       60.24       72.74      8.28 o 
  -6   6   0      187.32      210.91     13.81 o 
  -5   6   0      478.03      470.06     17.73 o 
  -4   6   0       40.25       37.83      9.07 o 
  -3   6   0     1613.07     1624.45     29.42 o 
  -2   6   0      129.03      139.88      6.01 o 
  -1   6   0      148.94      143.59      5.91 o 
   0   6   0      175.92      188.78      6.36 o 
   1   6   0       26.16       26.29      3.33 o 
   2   6   0      295.05      294.40      5.21 o 
   3   6   0      551.65      553.44      6.94 o 
   4   6   0       27.63       24.63      3.19 o 
   5   6   0     1751.91     1732.09     19.42 o 
   6   6   0      175.24      168.12      7.59 o 
   7   6   0       10.88       15.24      4.47 o 
   8   6   0        2.88        4.48      5.00 o 
   9   6   0      193.01      183.29      9.38 o 
  10   6   0       36.59       37.70      5.83 o 
  -7   7   0        0.10        0.00      5.97 o 
  -6   7   0       72.78       69.08     10.64 o 
  -5   7   0      210.78      231.70     13.83 o 
  -4   7   0       47.44       55.70      9.86 o 
  -3   7   0      124.99      125.87     11.63 o 
  -2   7   0      274.94      264.65      8.27 o 
  -1   7   0     2132.51     2156.01     24.56 o 
   0   7   0       90.23       91.22      5.50 o 
   1   7   0     2237.10     2114.54     20.37 o 
   2   7   0     1004.40      972.27     11.38 o 
   3   7   0      163.87      155.95      4.51 o 
   4   7   0     2182.49     2122.51     18.13 o 
   5   7   0      382.87      367.60      8.31 o 
   6   7   0        0.65        1.48      4.74 o 
   7   7   0        2.51        2.67      5.77 o 
   8   7   0      189.85      170.05     11.99 o 
   9   7   0       91.09       89.86      9.74 o 
  -6   8   0        4.19        0.00      8.84 o 
  -5   8   0      198.43      195.35     14.70 o 
  -4   8   0      116.79      128.30     12.55 o 
  -3   8   0        5.02        8.08      8.80 o 
  -2   8   0      742.57      767.37     22.45 o 
  -1   8   0      142.87      139.65      7.88 o 
   0   8   0        0.02        1.22      3.86 o 
   1   8   0      393.22      394.65     10.21 o 
   2   8   0       54.38       48.60      4.12 o 
   3   8   0      464.93      456.79      9.89 o 
   4   8   0      508.44      513.19      9.93 o 
   5   8   0      210.40      217.39      7.18 o 
   6   8   0      882.16      904.01     13.66 o 
   7   8   0        1.67        3.44      4.31 o 
   8   8   0      570.20      623.27     21.42 o 
   9   8   0      271.43      311.75     16.61 o 
  -5   9   0        0.26        0.00      9.02 o 
  -4   9   0      172.55      154.54     13.67 o 
  -3   9   0       76.29       73.36     11.20 o 
  -2   9   0        5.50        4.96      9.02 o 
  -1   9   0        0.03        0.10      4.37 o 
   0   9   0      264.60      261.94     12.16 o 
   1   9   0        0.44        0.00      4.49 o 
   2   9   0      622.65      606.09     10.99 o 
   3   9   0       88.37       82.47      6.42 o 
   4   9   0       10.08        9.67      3.89 o 
   5   9   0      132.14      136.83      6.29 o 
   6   9   0      187.63      192.85      7.46 o 
   7   9   0       33.94       34.24      6.19 o 
   8   9   0       40.00       41.42      6.32 o 
  -4  10   0       65.82       63.44     11.11 o 
  -3  10   0       32.01       44.76     10.24 o 
  -2  10   0       94.39      101.22     12.66 o 
  -1  10   0       44.68       47.50     10.75 o 
   0  10   0       47.76       48.39      5.88 o 
   1  10   0      350.40      326.96     11.03 o 
   2  10   0        9.85        9.47      5.50 o 
   3  10   0       63.95       59.88      6.04 o 
   4  10   0       10.00       11.70      4.93 o 
   5  10   0       30.08       32.53      4.61 o 
   6  10   0        2.73        0.00      4.27 o 
   7  10   0      182.08      194.53     14.67 o 
  -2  11   0        1.53        0.00     10.60 o 
  -1  11   0       24.13       26.78     10.91 o 
   0  11   0       38.20       39.58      6.32 o 
   1  11   0       19.98       15.74      5.04 o 
   2  11   0        0.01        5.12      5.14 o 
   3  11   0      197.29      223.03      9.90 o 
   4  11   0       37.82       37.17      6.15 o 
   5  11   0       21.27       22.57      5.92 o 
  -5 -11   1       27.40       22.74      5.50 o 
  -4 -11   1       38.80       43.17      6.32 o 
  -3 -11   1      312.01      317.61     11.65 o 
  -2 -11   1       31.06       32.63      5.88 o 
  -1 -11   1      195.96      190.98      7.72 o 
   0 -11   1      360.72      371.34     12.44 o 
   1 -11   1        0.95        0.00      4.98 o 
   2 -11   1      294.21      308.81     18.90 o 
  -7 -10   1      335.59      348.76     12.78 o 
  -6 -10   1       45.25       48.30      4.59 o 
  -5 -10   1       40.32       38.40      4.70 o 
  -4 -10   1      456.38      452.47     20.87 o 
  -3 -10   1       60.69       53.33      5.91 o 
  -2 -10   1      122.88      115.14      7.20 o 
  -1 -10   1      173.98      178.01      8.96 o 
   0 -10   1        7.12        0.60      4.87 o 
   1 -10   1       12.35       12.31      5.09 o 
   2 -10   1        0.72        3.01      9.38 o 
   3 -10   1      171.15      183.27     14.73 o 
   4 -10   1      207.86      237.91     17.06 o 
  -8  -9   1       62.98       70.92      9.16 o 
  -7  -9   1        9.80        4.73      3.79 o 
  -6  -9   1        7.66        1.53      3.22 o 
  -5  -9   1       18.93       18.29      3.84 o 
  -4  -9   1       10.57        9.14      3.70 o 
  -3  -9   1      140.27      126.90      7.82 o 
  -2  -9   1      425.65      410.96      9.05 o 
  -1  -9   1       76.91       68.48      6.04 o 
   0  -9   1      250.88      224.91     10.51 o 
   1  -9   1      669.74      695.02     24.75 o 
   2  -9   1       69.77       71.58      6.21 o 
   3  -9   1      170.65      182.80     14.64 o 
   4  -9   1        0.04        0.00      8.51 o 
   5  -9   1       24.46       15.36      8.62 o 
  -9  -8   1        0.03        3.84      6.98 o 
  -8  -8   1       96.52      102.57      9.97 o 
  -7  -8   1        0.79        3.01      4.18 o 
  -6  -8   1       58.40       58.57      4.70 o 
  -5  -8   1       15.27       15.67      3.61 o 
  -4  -8   1      213.31      210.48      6.72 o 
  -3  -8   1      191.16      185.84      6.33 o 
  -2  -8   1       59.14       64.34      4.36 o 
  -1  -8   1        0.16        0.00      7.43 o 
   0  -8   1       63.32       70.75      5.61 o 
   1  -8   1       74.75       75.24      5.80 o 
   2  -8   1      492.20      489.74     11.99 o 
   3  -8   1      741.27      801.72     23.48 o 
   4  -8   1        8.42        0.65      8.58 o 
   5  -8   1      460.22      496.17     20.86 o 
   6  -8   1      191.55      190.52     14.73 o 
  -9  -7   1      337.32      358.78     12.42 o 
  -8  -7   1        1.17        4.43      4.59 o 
  -7  -7   1      147.90      156.78      8.03 o 
  -6  -7   1       76.88       81.80      4.94 o 
  -5  -7   1        0.08        0.23      2.66 o 
  -4  -7   1        3.10        3.66      2.86 o 
  -3  -7   1      132.79      136.75      5.27 o 
  -2  -7   1       63.10       62.62      3.47 o 
  -1  -7   1      113.32      102.00      5.79 o 
   0  -7   1       24.12       28.83      4.40 o 
   1  -7   1      438.88      427.17     10.34 o 
   2  -7   1      202.99      203.71     10.27 o 
   3  -7   1      487.75      493.23     13.86 o 
   4  -7   1      119.58      113.52     11.22 o 
   5  -7   1       18.90       19.19      8.58 o 
   6  -7   1       98.90      115.50     12.12 o 
   7  -7   1       67.50       68.49      9.01 o 
 -10  -6   1       27.00       22.83      5.16 o 
  -9  -6   1        8.90       12.28      4.96 o 
  -8  -6   1       26.58       25.87      4.94 o 
  -7  -6   1        4.54        3.15      3.91 o 
  -6  -6   1      157.26      153.74      5.75 o 
  -5  -6   1      560.34      561.39      9.39 o 
  -4  -6   1      497.76      477.62      7.17 o 
  -3  -6   1      149.03      129.07      4.71 o 
  -2  -6   1     1191.05     1171.98      9.99 o 
  -1  -6   1      133.75      131.26      5.56 o 
   0  -6   1       14.96        9.95      3.35 o 
   1  -6   1       33.14       36.80      4.19 o 
   2  -6   1      126.08      126.73      5.97 o 
   3  -6   1      206.52      214.26      7.47 o 
   4  -6   1       15.06       10.90      3.45 o 
   5  -6   1      170.81      171.40     11.83 o 
   6  -6   1      141.92      146.16     12.39 o 
   7  -6   1       11.47        7.31      6.08 o 
   8  -6   1      395.63      429.35     22.72 o 
 -10  -5   1       19.24       12.79      5.31 o 
  -9  -5   1      268.07      296.17     11.14 o 
  -8  -5   1      390.85      421.28     11.94 o 
  -7  -5   1       37.33       30.07      4.58 o 
  -6  -5   1     1187.24     1228.09     19.93 o 
  -5  -5   1      597.41      596.27     11.23 o 
  -4  -5   1      194.73      209.94      4.51 o 
  -3  -5   1      860.76      902.97      7.05 o 
  -2  -5   1      629.95      635.05      5.41 o 
  -1  -5   1        9.19       12.78      1.94 o 
   0  -5   1       29.15       40.35      3.61 o 
   1  -5   1      177.82      170.00      5.70 o 
   2  -5   1      954.54      896.54     12.18 o 
   3  -5   1       54.64       61.13      5.39 o 
   4  -5   1     1345.58     1383.58     17.98 o 
   5  -5   1      165.73      176.02     11.43 o 
   6  -5   1      220.82      223.25     12.89 o 
   7  -5   1       91.12      108.00      7.66 o 
   8  -5   1        3.14        3.39      8.31 o 
   9  -5   1       21.03       13.24      9.36 o 
 -10  -4   1       92.83      102.50      7.93 o 
  -9  -4   1       46.03       55.09      6.14 o 
  -8  -4   1      130.45      104.48      9.31 o 
  -7  -4   1       22.82       15.11      4.30 o 
  -6  -4   1       16.66       17.92      4.00 o 
  -5  -4   1        1.34        0.87      1.90 o 
  -4  -4   1     1339.40     1343.63     11.12 o 
  -3  -4   1       54.21       56.87      2.07 o 
  -2  -4   1     1205.33     1163.60      6.88 o 
  -1  -4   1     1313.33     1288.56      8.16 o 
   0  -4   1        1.14        1.24      2.31 o 
   1  -4   1     2556.62     2514.26     17.46 o 
   2  -4   1      576.10      597.99      9.49 o 
   3  -4   1      807.36      819.02     10.90 o 
   4  -4   1      109.05      101.92      4.75 o 
   5  -4   1      100.91      107.33      5.02 o 
   6  -4   1      261.74      256.02      8.88 o 
   7  -4   1       15.36       14.08      4.97 o 
   8  -4   1      999.99      957.45     25.88 o 
   9  -4   1      319.35      314.64     16.77 o 
 -10  -3   1      118.00      109.10     12.73 o 
  -9  -3   1       17.45        7.54      4.76 o 
  -8  -3   1      538.63      516.62     12.67 o 
  -7  -3   1       26.84       29.11      4.52 o 
  -6  -3   1       34.64       23.92      4.02 o 
  -5  -3   1     1094.41     1075.12     10.71 o 
  -4  -3   1      369.52      400.86      4.18 o 
  -3  -3   1     4210.34     4259.61     14.97 o 
  -2  -3   1      659.16      695.26      5.89 o 
  -1  -3   1        5.90        7.44      1.03 o 
   0  -3   1      894.37      938.48     12.09 o 
   1  -3   1       78.21       88.01      3.44 o 
   2  -3   1        7.33        5.52      1.45 o 
   3  -3   1      687.66      638.96     12.59 o 
   4  -3   1        6.74       12.62      1.71 o 
   5  -3   1      826.80      806.88      9.48 o 
   6  -3   1      327.90      323.73      9.04 o 
   7  -3   1      711.88      700.20     19.44 o 
   8  -3   1      247.05      266.02     14.57 o 
   9  -3   1       19.21        5.57      8.24 o 
  10  -3   1       24.66       28.29      8.93 o 
 -10  -2   1        0.83        2.22      8.91 o 
  -9  -2   1      186.02      191.61      9.41 o 
  -8  -2   1        7.41        2.19      3.38 o 
  -7  -2   1      104.23      109.18      5.17 o 
  -6  -2   1      103.79      100.18      4.49 o 
  -5  -2   1       42.02       63.41      3.36 o 
  -4  -2   1     1707.67     1891.26     21.48 o 
  -3  -2   1      127.35      114.12      2.11 o 
  -2  -2   1      664.30      698.10      6.44 o 
  -1  -2   1      866.48      844.57     10.37 o 
   0  -2   1     1175.21     1234.20     18.08 o 
   1  -2   1     1240.59     1164.86      9.76 o 
   2  -2   1     5507.96     5429.70     17.13 o 
   3  -2   1     1551.37     1620.04     19.99 o 
   4  -2   1      707.56      735.67      9.61 o 
   5  -2   1      220.76      217.37      4.10 o 
   6  -2   1       40.03       41.63      2.70 o 
   7  -2   1        0.14        1.07      3.57 o 
   8  -2   1      420.94      397.84     16.23 o 
   9  -2   1       69.06       67.39      9.45 o 
  10  -2   1       11.70       13.67      8.17 o 
 -10  -1   1       22.36       15.03     10.00 o 
  -9  -1   1       65.13       49.56      6.12 o 
  -8  -1   1        4.22        4.02      4.52 o 
  -7  -1   1      220.93      225.66     10.27 o 
  -6  -1   1       33.73       32.24      3.32 o 
  -5  -1   1       96.90       70.30      2.69 o 
  -4  -1   1       29.57       20.40      1.71 o 
  -3  -1   1     2325.78     2479.51     13.44 o 
  -2  -1   1      374.81      371.18      3.94 o 
  -1  -1   1        0.63        0.13      0.94 o 
   1  -1   1      146.63      167.79      6.79 o 
   2  -1   1      194.61      220.94      3.27 o 
   3  -1   1        1.11        0.60      1.09 o 
   4  -1   1      637.85      657.94      5.83 o 
   5  -1   1       69.44       79.79      2.43 o 
   6  -1   1     1209.17     1236.90     12.83 o 
   7  -1   1      441.07      430.67     10.17 o 
   8  -1   1       47.16       45.96      5.31 o 
   9  -1   1      452.90      427.37     11.97 o 
  10  -1   1       13.12        7.05      8.10 o 
 -10   0   1        0.17        1.39      5.73 o 
  -9   0   1      159.30      131.61      9.78 o 
  -8   0   1      136.87      125.43      7.20 o 
  -7   0   1      138.66      124.59      6.60 o 
  -6   0   1     1083.59     1086.47     30.28 o 
  -5   0   1      211.76      199.66      4.77 o 
  -4   0   1        0.01        0.32      1.79 o 
  -3   0   1       48.82       52.06      3.56 o 
  -2   0   1      229.47      234.82     10.82 o 
   2   0   1     1062.37     1126.83      7.88 o 
   3   0   1      488.48      532.71      5.60 o 
   4   0   1      145.44      163.40      3.05 o 
   5   0   1      164.03      151.71      3.39 o 
   6   0   1      976.81      991.32     13.47 o 
   7   0   1       20.55       19.86      4.34 o 
   8   0   1       38.32       31.87      5.24 o 
   9   0   1       68.87       55.77      5.83 o 
  10   0   1       15.02       22.02      5.30 o 
  11   0   1      102.58       96.37     10.96 o 
 -10   1   1       95.28       84.48      7.31 o 
  -9   1   1        0.05        0.00      5.03 o 
  -8   1   1       10.07       11.81      4.51 o 
  -7   1   1      365.19      361.94      9.86 o 
  -6   1   1      174.07      160.14      5.26 o 
  -5   1   1       20.76       21.71      2.22 o 
  -4   1   1     3255.01     3255.43     24.14 o 
  -3   1   1      400.23      376.06      8.67 o 
  -2   1   1     1164.66     1144.22      8.77 o 
  -1   1   1    20585.30    16977.29    207.35 o 
   1   1   1     1953.79     1824.33    119.30 o 
   2   1   1      724.34      744.20      8.14 o 
   3   1   1      618.35      648.97     12.34 o 
   4   1   1       31.32       29.04      2.33 o 
   5   1   1       21.18       19.85      2.57 o 
   6   1   1       10.79       10.54      3.03 o 
   7   1   1      674.14      663.53     10.24 o 
   8   1   1      386.10      383.04      8.85 o 
   9   1   1      162.42      158.70      8.30 o 
  10   1   1       59.45       82.96      7.14 o 
  11   1   1      266.01      260.36     11.37 o 
 -10   2   1      127.42      128.70     12.68 o 
  -9   2   1       27.54       31.47      8.46 o 
  -8   2   1       81.02       79.36      6.19 o 
  -7   2   1     1457.32     1425.01     45.54 o 
  -6   2   1      204.62      194.21      5.80 o 
  -5   2   1       74.81       69.83      3.73 o 
  -4   2   1      710.72      690.66     12.53 o 
  -3   2   1      182.41      202.57      4.41 o 
  -2   2   1        7.92       14.87      6.70 o 
  -1   2   1        1.89        1.66      3.37 o 
   0   2   1     1208.08     1141.83     12.08 o 
   1   2   1     9874.00     9913.56     34.44 o 
   2   2   1      458.06      511.21      5.17 o 
   3   2   1     5032.78     5095.47     18.14 o 
   4   2   1     1489.18     1555.10     14.15 o 
   5   2   1      769.57      787.83      9.11 o 
   6   2   1     2579.73     2543.66     17.84 o 
   7   2   1       80.18       72.32      4.54 o 
   8   2   1      386.10      374.12      8.80 o 
   9   2   1       96.67       83.17      5.50 o 
  10   2   1       21.12       12.70      6.02 o 
  11   2   1       30.94       25.66      6.58 o 
  -9   3   1        1.01        7.45      8.40 o 
  -8   3   1      436.26      449.36     18.43 o 
  -7   3   1      310.02      312.29     10.25 o 
  -6   3   1       35.03       31.99      3.63 o 
  -5   3   1       24.32       21.94      3.02 o 
  -4   3   1      295.24      304.93      7.95 o 
  -3   3   1      881.52      887.87      7.75 o 
  -2   3   1      201.17      192.97      3.62 o 
  -1   3   1      368.60      438.40      7.31 o 
   0   3   1     9687.68     9387.29     77.09 o 
   1   3   1       98.01      108.23      2.20 o 
   2   3   1     3156.81     3181.58     25.21 o 
   3   3   1     1102.24     1083.36     11.18 o 
   4   3   1      377.54      409.49      6.30 o 
   5   3   1       92.95       97.25      3.89 o 
   6   3   1        5.37        3.62      3.45 o 
   7   3   1      131.39      138.42      7.03 o 
   8   3   1      239.75      236.54      9.03 o 
   9   3   1       22.26       25.18      5.76 o 
  10   3   1      565.36      579.91     32.05 o 
  11   3   1      156.66      180.24      9.98 o 
  -9   4   1      237.17      250.33     15.56 o 
  -8   4   1       32.80       31.47      9.38 o 
  -7   4   1      124.05      109.59      8.33 o 
  -6   4   1      614.97      636.17     13.61 o 
  -5   4   1       54.90       50.88      5.42 o 
  -4   4   1      668.05      658.14     18.03 o 
  -3   4   1      222.56      204.27      5.29 o 
  -2   4   1       30.63       49.69      3.04 o 
  -1   4   1     1508.72     1539.21     13.00 o 
   0   4   1     1043.92     1057.11      8.55 o 
   1   4   1     1878.87     1939.99     11.85 o 
   2   4   1       55.82       65.49      1.93 o 
   3   4   1      712.56      752.02      5.72 o 
   4   4   1      287.97      304.17      8.38 o 
   5   4   1      328.20      362.50      8.61 o 
   6   4   1     1557.49     1607.98     18.77 o 
   7   4   1      589.89      598.71     12.75 o 
   8   4   1       30.35       27.74      5.09 o 
   9   4   1      244.70      273.45     10.59 o 
  10   4   1       25.88       25.77      5.97 o 
  11   4   1       20.15       22.12      6.12 o 
  -8   5   1       67.15       63.31     10.19 o 
  -7   5   1       11.42        6.24      5.44 o 
  -6   5   1       65.47       70.19      6.47 o 
  -5   5   1      565.39      586.46     19.26 o 
  -4   5   1      179.09      197.15     12.48 o 
  -3   5   1       15.53       17.11      7.36 o 
  -2   5   1        5.76        3.14      2.20 o 
  -1   5   1       13.31       10.12      1.80 o 
   0   5   1      192.98      245.25      4.86 o 
   1   5   1      779.13      726.28      8.37 o 
   2   5   1        4.69        3.55      1.34 o 
   3   5   1      242.81      231.21      3.52 o 
   4   5   1      228.34      212.12      6.60 o 
   5   5   1       95.34       82.16      7.03 o 
   6   5   1      175.49      186.01     10.35 o 
   7   5   1       24.17       27.31      5.62 o 
   8   5   1      182.02      185.16      8.70 o 
   9   5   1       54.62       49.86      6.63 o 
  10   5   1       11.76       16.19      5.71 o 
  -8   6   1      326.47      334.57     17.79 o 
  -7   6   1        7.09        5.29      5.38 o 
  -6   6   1        0.11        0.00      7.83 o 
  -5   6   1      122.07      131.64     12.35 o 
  -4   6   1       28.56       28.33      9.11 o 
  -3   6   1      736.80      735.92     20.92 o 
  -2   6   1        0.05        0.20      2.74 o 
  -1   6   1      246.28      243.73     10.45 o 
   0   6   1      913.88      935.82      9.77 o 
   1   6   1       40.16       50.12      4.08 o 
   2   6   1       43.30       43.90      2.71 o 
   3   6   1      245.67      263.44      4.96 o 
   4   6   1       18.84       22.13      3.05 o 
   5   6   1      204.02      189.56     10.33 o 
   6   6   1      146.74      140.89      9.29 o 
   7   6   1       85.17       94.35      8.87 o 
   8   6   1       23.69       19.42      6.35 o 
   9   6   1        2.09        0.67      6.02 o 
  10   6   1      208.36      220.40     14.19 o 
  -7   7   1      119.28      146.06      9.62 o 
  -6   7   1       23.24       21.42      8.93 o 
  -5   7   1       93.10      102.55     11.56 o 
  -4   7   1      190.58      172.70     13.04 o 
  -3   7   1      547.75      592.09     19.91 o 
  -2   7   1      200.73      208.03     13.20 o 
  -1   7   1       30.97       27.71      4.03 o 
   0   7   1      192.60      204.62      8.00 o 
   1   7   1       40.34       34.05      4.34 o 
   2   7   1     1004.63     1006.51     11.64 o 
   3   7   1       32.52       32.43      2.81 o 
   4   7   1      983.81      973.48     12.42 o 
   5   7   1      266.02      256.56      7.24 o 
   6   7   1       19.38       16.59      5.81 o 
   7   7   1       56.23       66.56      8.71 o 
   8   7   1       20.79       19.24      6.85 o 
   9   7   1        8.15        2.87      7.16 o 
  10   7   1      100.63       95.30     11.25 o 
  -6   8   1      243.42      264.90     17.02 o 
  -5   8   1      230.17      231.29     15.89 o 
  -4   8   1       54.16       62.79     11.16 o 
  -3   8   1      513.87      538.15     20.50 o 
  -2   8   1     1275.50     1272.67     28.56 o 
  -1   8   1        0.87        4.17      3.76 o 
   0   8   1     1249.11     1229.01     58.57 o 
   1   8   1      275.39      270.88     10.53 o 
   2   8   1      225.96      222.61     10.14 o 
   3   8   1     1224.66     1214.85     17.62 o 
   4   8   1       11.75        7.90      3.49 o 
   5   8   1      336.43      336.27      8.55 o 
   6   8   1       15.48        8.91      4.92 o 
   7   8   1       55.33       45.41      5.83 o 
   8   8   1       24.71       26.60      8.80 o 
   9   8   1        0.83        0.00      8.24 o 
  -5   9   1      267.54      308.58     19.15 o 
  -4   9   1       17.02       14.93      8.91 o 
  -3   9   1      259.44      291.50     17.24 o 
  -2   9   1      351.58      368.07     17.69 o 
  -1   9   1      181.82      185.02     13.49 o 
   0   9   1      263.89      230.94     10.46 o 
   1   9   1      113.11      125.19      7.05 o 
   2   9   1     1431.47     1405.60     15.91 o 
   3   9   1      198.59      190.86      8.56 o 
   4   9   1       91.96       97.20      5.67 o 
   5   9   1     1580.26     1516.70     18.01 o 
   6   9   1        0.13        0.00      4.96 o 
   7   9   1      950.40      977.57     18.87 o 
   8   9   1      196.71      184.17     10.48 o 
  -3  10   1        0.21        0.00      8.98 o 
  -2  10   1       12.57       14.19     10.01 o 
  -1  10   1      146.62      165.36     13.51 o 
   0  10   1        8.80        7.81      7.86 o 
   1  10   1      760.87      760.19     15.72 o 
   2  10   1        6.89        3.88      4.95 o 
   3  10   1        6.91        8.06      4.96 o 
   4  10   1       68.02       74.74      6.50 o 
   5  10   1        0.02        0.00      3.78 o 
   6  10   1       10.40        5.61      5.48 o 
   7  10   1      169.40      161.09      9.32 o 
  -1  11   1        4.05        6.40      9.68 o 
   0  11   1      159.95      184.49     14.57 o 
   1  11   1        0.32        0.15      4.75 o 
   2  11   1       30.80       35.62      8.28 o 
   3  11   1       58.64       55.41      6.44 o 
   4  11   1        4.59        1.84      5.11 o 
   5  11   1       61.02       57.23      6.72 o 
  -4 -11   2       22.93       11.56      7.30 o 
  -3 -11   2        0.39        0.00      6.11 o 
  -2 -11   2        0.45        0.00      7.59 o 
  -1 -11   2      163.67      185.92      7.53 o 
   0 -11   2      153.87      135.58      8.60 o 
   1 -11   2        3.86        4.26      4.75 o 
   2 -11   2      221.18      232.84     17.11 o 
  -6 -10   2      292.76      297.48     11.74 o 
  -5 -10   2      129.58      123.66      8.44 o 
  -4 -10   2      369.07      372.02     15.06 o 
  -3 -10   2        5.02        0.09      8.17 o 
  -2 -10   2      410.26      396.51     11.80 o 
  -1 -10   2      402.75      403.55      9.81 o 
   0 -10   2        3.46        1.34      5.01 o 
   1 -10   2      233.05      227.04     10.04 o 
   2 -10   2       12.98       10.21      4.98 o 
   3 -10   2       60.87       63.89     11.49 o 
   4 -10   2      143.17      154.49     15.20 o 
  -7  -9   2      110.79      126.49      8.57 o 
  -6  -9   2        6.43        1.54      5.07 o 
  -5  -9   2      268.12      278.16     13.45 o 
  -4  -9   2        0.69        0.00      3.27 o 
  -3  -9   2       44.64       43.51      9.66 o 
  -2  -9   2       24.21       20.30      4.11 o 
  -1  -9   2       51.46       45.25      6.17 o 
   0  -9   2      177.60      176.92      8.47 o 
   1  -9   2      299.02      293.40     10.54 o 
   2  -9   2       71.70       68.36      6.06 o 
   3  -9   2      762.67      811.12     17.35 o 
   4  -9   2       38.91       39.82     10.15 o 
   5  -9   2      183.12      182.33     14.41 o 
  -8  -8   2       35.53       47.79      9.79 o 
  -7  -8   2       43.92       38.66      5.38 o 
  -6  -8   2        0.30        0.00      3.77 o 
  -5  -8   2      269.75      272.47      6.75 o 
  -4  -8   2      266.99      253.17      7.39 o 
  -3  -8   2      753.70      738.42     13.72 o 
  -2  -8   2       36.23       35.27      4.47 o 
  -1  -8   2      243.68      237.34      8.59 o 
   0  -8   2      972.01      960.47     16.00 o 
   1  -8   2      147.63      144.72      7.43 o 
   2  -8   2      180.97      173.04      8.29 o 
   3  -8   2       75.30       71.86      6.13 o 
   4  -8   2       59.16       60.79      9.79 o 
   5  -8   2       25.87       22.81      9.94 o 
   6  -8   2       70.72       63.15     10.44 o 
  -9  -7   2       42.18       58.66     10.37 o 
  -8  -7   2        0.94        0.00      8.82 o 
  -7  -7   2      282.19      294.34      8.22 o 
  -6  -7   2       42.67       38.21      3.93 o 
  -5  -7   2        1.06        0.00      2.67 o 
  -4  -7   2      208.37      216.34      5.50 o 
  -3  -7   2        0.95       14.87      3.78 o 
  -2  -7   2       10.58       11.40      2.90 o 
  -1  -7   2      184.51      194.78      7.31 o 
   0  -7   2      178.68      189.39      7.25 o 
   1  -7   2       43.49       36.32      4.74 o 
   2  -7   2      614.84      588.37     12.34 o 
   3  -7   2      507.36      500.72     11.71 o 
   4  -7   2      442.75      452.30     11.42 o 
   5  -7   2        0.27        0.00      8.28 o 
   6  -7   2      203.93      213.00     14.68 o 
   7  -7   2      235.38      254.26     16.43 o 
  -9  -6   2       11.57       14.88      7.70 o 
  -8  -6   2       67.61       68.07      6.34 o 
  -7  -6   2       40.12       40.99      5.26 o 
  -6  -6   2      129.01      131.27      5.43 o 
  -5  -6   2      321.70      338.29      7.46 o 
  -4  -6   2       30.07       27.79      2.69 o 
  -3  -6   2       79.34       84.83      3.44 o 
  -2  -6   2      331.62      326.97      5.44 o 
  -1  -6   2      564.29      590.86     10.65 o 
   0  -6   2       37.57       39.80      4.12 o 
   1  -6   2      261.46      249.41      7.68 o 
   2  -6   2      605.42      599.26     12.91 o 
   3  -6   2      430.59      434.93     10.29 o 
   4  -6   2      422.75      415.46     10.29 o 
   5  -6   2        9.80       13.24      7.79 o 
   6  -6   2        0.00        0.00      8.19 o 
   7  -6   2       88.41       86.63      7.62 o 
   8  -6   2       82.38       76.13      7.84 o 
  -9  -5   2        1.35        2.75      4.82 o 
  -8  -5   2      253.10      258.78      9.60 o 
  -7  -5   2       10.90       10.96      3.96 o 
  -6  -5   2      237.10      222.53      6.33 o 
  -5  -5   2      319.18      315.93      6.87 o 
  -4  -5   2       55.09       58.80      2.79 o 
  -3  -5   2      150.56      134.66      2.85 o 
  -2  -5   2       65.51       65.42      2.31 o 
  -1  -5   2      648.82      734.38      6.95 o 
   0  -5   2       88.80      110.42      4.89 o 
   1  -5   2      299.31      320.79      7.73 o 
   2  -5   2      149.80      145.00      6.64 o 
   3  -5   2      516.16      521.15     10.16 o 
   4  -5   2      442.90      433.67      9.81 o 
   5  -5   2     1044.14     1092.95     15.25 o 
   6  -5   2        5.69        4.33      6.96 o 
   7  -5   2      404.88      393.79     13.03 o 
   8  -5   2      178.68      169.47     13.27 o 
   9  -5   2      128.15      149.42     13.63 o 
 -10  -4   2      334.25      362.92     29.03 o 
  -9  -4   2      418.97      433.44     12.81 o 
  -8  -4   2      193.09      169.71      8.07 o 
  -7  -4   2      303.91      318.78      9.66 o 
  -6  -4   2       18.86       21.16      3.95 o 
  -5  -4   2      117.89      116.55      3.85 o 
  -4  -4   2      267.39      289.65      4.77 o 
  -3  -4   2      234.76      248.97      3.63 o 
  -2  -4   2      140.10      175.17      3.02 o 
  -1  -4   2        4.65       12.17      1.50 o 
   0  -4   2       16.23       10.98      1.48 o 
   1  -4   2        1.48        1.18      2.44 o 
   2  -4   2        0.86        0.00      1.60 o 
   3  -4   2      195.39      174.44      5.72 o 
   4  -4   2      380.64      382.84      8.38 o 
   5  -4   2        5.58        6.87      2.90 o 
   6  -4   2        1.08        2.82      3.04 o 
   7  -4   2       31.67       17.88      4.65 o 
   8  -4   2        7.52        3.59      6.69 o 
   9  -4   2      285.17      262.50     15.83 o 
 -10  -3   2        0.01        0.00      8.51 o 
  -9  -3   2       15.38        0.00      8.28 o 
  -8  -3   2       81.13       71.11      6.25 o 
  -7  -3   2      213.10      186.11      7.57 o 
  -6  -3   2      729.94      700.19     12.31 o 
  -5  -3   2      590.27      558.21      6.69 o 
  -4  -3   2      212.19      185.88      3.17 o 
  -3  -3   2     2330.61     2294.86     15.32 o 
  -2  -3   2     3316.80     3344.42     13.66 o 
  -1  -3   2       46.40       49.74      1.54 o 
   0  -3   2     1327.84     1359.37     16.63 o 
   1  -3   2     2949.00     3159.54     44.51 o 
   2  -3   2      450.67      446.89     10.30 o 
   3  -3   2       15.45       18.47      1.76 o 
   4  -3   2      631.49      622.12      9.70 o 
   5  -3   2       63.48       52.56      3.81 o 
   6  -3   2       38.64       34.09      3.30 o 
   7  -3   2      712.16      683.40     13.15 o 
   8  -3   2      391.91      401.32     16.57 o 
   9  -3   2        2.44        3.93      8.28 o 
  10  -3   2       84.88       75.77     10.55 o 
 -10  -2   2       42.11       20.25      9.45 o 
  -9  -2   2      157.76      169.87     13.02 o 
  -8  -2   2      143.69      154.81     11.29 o 
  -7  -2   2      506.55      472.91     28.45 o 
  -6  -2   2      202.89      200.95     10.76 o 
  -5  -2   2        0.25        2.27      2.58 o 
  -4  -2   2      855.47      873.65      9.98 o 
  -3  -2   2     1784.85     1801.37     28.89 o 
  -2  -2   2        9.74       11.61      1.13 o 
  -1  -2   2     1257.84     1201.95      6.89 o 
   0  -2   2     2112.13     2098.74     29.12 o 
   1  -2   2      842.47      817.80     10.71 o 
   2  -2   2     5712.83     5706.61     27.48 o 
   3  -2   2      633.08      682.31      7.10 o 
   4  -2   2     2095.79     2097.92     36.76 o 
   5  -2   2      501.42      483.12      9.17 o 
   6  -2   2       30.44       30.43      2.56 o 
   7  -2   2      417.39      423.21     16.13 o 
   8  -2   2      138.29      126.99     10.30 o 
   9  -2   2       31.54       22.40      7.52 o 
  10  -2   2       39.64       39.17      8.64 o 
 -10  -1   2      134.94      152.80      9.35 o 
  -9  -1   2        8.25       11.86      5.78 o 
  -8  -1   2        1.99        2.98      4.55 o 
  -7  -1   2       34.59       32.63      4.95 o 
  -6  -1   2       28.45       26.28      4.05 o 
  -5  -1   2      347.42      319.34      5.86 o 
  -4  -1   2       29.70       22.83      1.90 o 
  -3  -1   2        3.00        3.83      1.09 o 
  -2  -1   2     4650.05     4565.35     27.24 o 
  -1  -1   2      121.45      117.95      1.82 o 
   0  -1   2     7403.38     7448.93     14.92 o 
   1  -1   2     4795.06     5136.23     16.29 o 
   2  -1   2     2540.98     2668.06     38.71 o 
   3  -1   2     5070.94     5324.67     17.56 o 
   4  -1   2      150.17      158.34      3.18 o 
   5  -1   2        7.71        5.19      1.70 o 
   6  -1   2        0.08        2.55      1.92 o 
   7  -1   2      705.70      693.17      9.77 o 
   8  -1   2      220.48      203.49      8.13 o 
   9  -1   2      163.01      160.26     11.67 o 
  10  -1   2      106.76       88.31     10.75 o 
 -10   0   2        1.86        1.46      5.29 o 
  -9   0   2        7.34        9.63      5.59 o 
  -8   0   2      259.34      263.48      9.66 o 
  -7   0   2       15.32        5.40      3.87 o 
  -6   0   2      599.01      608.94     11.71 o 
  -5   0   2      166.15      146.86      3.71 o 
  -4   0   2     1083.67     1225.72     12.17 o 
  -3   0   2      308.79      324.95      4.53 o 
  -2   0   2      161.10      150.89      2.77 o 
  -1   0   2       80.81       92.38      3.95 o 
   0   0   2      379.29      393.98      6.73 o 
   1   0   2     1843.80     1952.38     14.43 o 
   2   0   2      315.73      330.02      6.49 o 
   3   0   2      859.71      894.50     11.64 o 
   4   0   2       44.10       55.82      2.06 o 
   5   0   2     2974.96     3020.55     29.27 o 
   6   0   2     1045.19     1078.20     11.50 o 
   7   0   2      451.36      458.01     11.90 o 
   8   0   2     2290.13     2244.91     22.37 o 
   9   0   2       81.14       69.31      6.24 o 
  10   0   2       30.48       30.17      6.84 o 
  11   0   2      105.65      106.97     12.26 o 
  -9   1   2      191.40      193.53      9.25 o 
  -8   1   2       11.59        6.76      4.33 o 
  -7   1   2      309.92      300.08      9.48 o 
  -6   1   2        2.17        1.41      3.08 o 
  -5   1   2      397.07      420.95      9.96 o 
  -4   1   2       11.08       20.25      2.24 o 
  -3   1   2      173.05      195.26      4.05 o 
  -2   1   2       78.64       70.70      2.34 o 
  -1   1   2       68.74       54.13      2.41 o 
   0   1   2     1321.99     1306.69      6.68 o 
   1   1   2      901.62      942.91      8.72 o 
   2   1   2      216.09      194.07      5.37 o 
   3   1   2      397.36      420.87      6.00 o 
   4   1   2        9.46       16.67      2.42 o 
   5   1   2      314.82      361.31      7.29 o 
   6   1   2      615.66      632.04      9.05 o 
   7   1   2        1.83        5.86      4.49 o 
   8   1   2      559.95      533.47     10.23 o 
   9   1   2       12.70       15.60      4.94 o 
  10   1   2      428.50      408.04     21.94 o 
  11   1   2       18.94       10.54      6.21 o 
  -9   2   2       30.58       27.11      5.65 o 
  -8   2   2       16.90       18.28      4.89 o 
  -7   2   2      609.02      626.92     28.13 o 
  -6   2   2      132.61      136.65      5.43 o 
  -5   2   2       25.03       22.14      3.12 o 
  -4   2   2        0.38        0.43      3.01 o 
  -3   2   2      768.28      842.91      8.42 o 
  -2   2   2       85.87       75.06      3.31 o 
  -1   2   2       74.16       66.88      4.74 o 
   0   2   2     4574.17     4577.22     19.92 o 
   1   2   2     1656.49     1648.97     13.39 o 
   2   2   2       24.40       20.98      2.16 o 
   3   2   2     1535.45     1642.97     12.81 o 
   4   2   2      100.87       96.31      5.86 o 
   5   2   2      182.08      187.47      5.66 o 
   6   2   2      846.26      826.81     10.41 o 
   7   2   2       20.81       15.68      3.40 o 
   8   2   2      397.80      391.67      9.09 o 
   9   2   2      360.37      346.45      9.01 o 
  10   2   2       53.34       59.64      5.94 o 
  11   2   2       19.79       23.34      5.77 o 
  -9   3   2      143.64      143.20     12.64 o 
  -8   3   2      591.19      629.11     21.48 o 
  -7   3   2        4.39        3.83      3.60 o 
  -6   3   2      237.15      225.04      6.71 o 
  -5   3   2        0.08        2.48      3.83 o 
  -4   3   2        0.01        2.65      3.59 o 
  -3   3   2        1.51        6.08      4.25 o 
  -2   3   2       18.65       19.05      2.54 o 
  -1   3   2      210.86      271.74     16.66 o 
   0   3   2      511.67      467.16      7.75 o 
   1   3   2      985.40      968.62      8.29 o 
   2   3   2      210.98      268.02      3.22 o 
   3   3   2      279.54      260.97      5.76 o 
   4   3   2      615.32      667.09      9.70 o 
   5   3   2        6.58        3.55      3.52 o 
   6   3   2        5.28        2.81      4.40 o 
   7   3   2       37.19       33.29      4.88 o 
   8   3   2      109.48      112.95      7.36 o 
   9   3   2        1.38        3.45      4.90 o 
  10   3   2      383.89      387.91     26.70 o 
  11   3   2      118.26      102.93     11.56 o 
  -8   4   2        0.83        0.00      7.39 o 
  -7   4   2       31.19       29.45      6.11 o 
  -6   4   2      411.26      404.40     11.64 o 
  -5   4   2       10.23       10.57      4.39 o 
  -4   4   2     1453.33     1511.33     26.94 o 
  -3   4   2      197.45      194.32     10.84 o 
  -2   4   2      150.52      120.49     15.21 o 
  -1   4   2     4913.77     4780.69    109.91 o 
   0   4   2       87.68      100.57      3.18 o 
   1   4   2     2081.21     2149.32     11.16 o 
   2   4   2     1660.44     1749.20      8.23 o 
   3   4   2      275.74      287.23      4.22 o 
   4   4   2       63.97       65.00      3.76 o 
   5   4   2       39.35       43.84      5.37 o 
   6   4   2      623.35      657.60     17.17 o 
   7   4   2      447.58      405.11     14.75 o 
   8   4   2        5.64        7.27      5.50 o 
   9   4   2      602.59      617.77     20.43 o 
  10   4   2       46.70       53.45      8.82 o 
  11   4   2      320.63      310.33     17.08 o 
  -8   5   2       68.83       76.84     10.73 o 
  -7   5   2      438.62      453.16     16.32 o 
  -6   5   2        0.34        0.00      5.11 o 
  -5   5   2      570.29      560.48     13.07 o 
  -4   5   2      162.35      154.25     12.37 o 
  -3   5   2      138.20      141.88     11.02 o 
  -2   5   2       37.74       28.02      7.50 o 
  -1   5   2      567.39      590.53      9.34 o 
   0   5   2     1044.53     1052.33      8.64 o 
   1   5   2      576.32      588.87      7.67 o 
   2   5   2      199.29      206.11      3.41 o 
   3   5   2     1708.27     1744.73     12.31 o 
   4   5   2     1004.24     1064.66     19.64 o 
   5   5   2     1150.42     1210.04     22.00 o 
   6   5   2     1618.44     1561.43     26.69 o 
   7   5   2      244.45      249.56     12.41 o 
   8   5   2       70.23       69.55      8.10 o 
   9   5   2       58.05       56.64      8.73 o 
  10   5   2        2.43        0.00      6.98 o 
  -7   6   2       15.60       16.34      6.36 o 
  -6   6   2       63.62       59.72      6.95 o 
  -5   6   2        1.11        5.46      7.97 o 
  -4   6   2       53.69       43.28      9.72 o 
  -3   6   2      570.51      526.54     18.77 o 
  -2   6   2       11.56       12.37      8.37 o 
  -1   6   2      450.74      375.16     15.03 o 
   0   6   2     1140.11     1055.22     12.57 o 
   1   6   2      831.75      845.33     12.24 o 
   2   6   2     1765.70     1749.09     29.31 o 
   3   6   2      378.66      353.09      5.71 o 
   4   6   2      170.24      172.82      6.64 o 
   5   6   2      464.68      471.32     15.18 o 
   6   6   2        8.56       11.76      5.61 o 
   7   6   2       32.73       33.58      6.51 o 
   8   6   2       19.04       16.75      6.26 o 
   9   6   2       69.22       73.52      9.34 o 
  10   6   2      250.67      288.20     16.19 o 
  -6   7   2        0.48        5.76      6.41 o 
  -5   7   2       35.36       33.29      9.86 o 
  -4   7   2      260.19      283.89     16.07 o 
  -3   7   2       25.09       25.10      9.09 o 
  -2   7   2      243.89      247.99     14.57 o 
  -1   7   2      160.69      180.11     12.14 o 
   0   7   2      458.40      438.67     14.11 o 
   1   7   2        7.84        6.82      2.72 o 
   2   7   2       37.82       40.00      3.80 o 
   3   7   2       17.48       14.51      3.10 o 
   4   7   2      589.02      573.17     11.87 o 
   5   7   2      450.49      433.15     10.71 o 
   6   7   2      127.91      114.77      6.52 o 
   7   7   2      346.60      344.23     15.33 o 
   8   7   2       63.88       79.29      9.63 o 
   9   7   2      319.17      341.87     16.99 o 
  10   7   2       28.38       21.98      8.17 o 
  -5   8   2        0.01        1.46     10.24 o 
  -4   8   2      180.80      187.45     15.44 o 
  -3   8   2        0.68        0.00      8.87 o 
  -2   8   2       32.23       26.27      9.02 o 
  -1   8   2      106.22       98.01     10.64 o 
   0   8   2       42.12       37.72      4.64 o 
   1   8   2       63.27       71.56      5.62 o 
   2   8   2        4.96        4.16      3.02 o 
   3   8   2      195.08      197.51      7.93 o 
   4   8   2       36.82       35.61      3.91 o 
   5   8   2        0.04        2.33      3.85 o 
   6   8   2       18.12       14.24      4.53 o 
   7   8   2       30.04       33.51      5.57 o 
   8   8   2       54.64       58.05     10.26 o 
   9   8   2      288.49      311.55     17.08 o 
  -4   9   2       73.00       87.62     12.68 o 
  -3   9   2      315.77      368.75     18.39 o 
  -2   9   2        0.11        0.00      8.19 o 
  -1   9   2        7.43        3.77      8.49 o 
   0   9   2       13.16       11.72      7.68 o 
   1   9   2      174.22      161.45      7.67 o 
   2   9   2       38.53       41.10      4.22 o 
   3   9   2       41.43       36.99      5.05 o 
   4   9   2      122.00      109.39      9.06 o 
   5   9   2       26.75       26.30      5.29 o 
   6   9   2        0.30        0.00      4.83 o 
   7   9   2      150.22      149.25      9.83 o 
   8   9   2        8.55        7.53      5.22 o 
  -3  10   2        1.74        5.52      9.34 o 
  -2  10   2       40.12       35.24     10.96 o 
  -1  10   2       46.16       42.61      9.47 o 
   0  10   2        1.35        0.00      7.25 o 
   1  10   2      182.29      160.58     12.73 o 
   2  10   2      125.65      120.67      7.45 o 
   3  10   2       36.57       34.17      5.34 o 
   4  10   2      326.69      315.94     11.17 o 
   5  10   2       26.88       27.69      5.92 o 
   6  10   2      416.23      424.06     13.40 o 
   7  10   2       19.33       18.70      5.51 o 
  -1  11   2        1.47        0.00      8.62 o 
   0  11   2      261.44      276.41     16.63 o 
   1  11   2       97.07      118.62     10.87 o 
   2  11   2        6.42       10.82      4.54 o 
   3  11   2       94.70       93.82      8.56 o 
   4  11   2      107.58      102.13      7.50 o 
   5  11   2        0.10        0.00      6.96 o 
  -3 -11   3       22.26       16.25      7.57 o 
  -2 -11   3        6.90        4.78      6.98 o 
  -1 -11   3        0.64        0.00      7.27 o 
   0 -11   3      124.39      137.30     12.12 o 
   1 -11   3        1.19        1.51      5.73 o 
  -6 -10   3       95.70      106.64      8.72 o 
  -5 -10   3       73.67       67.72      7.47 o 
  -4 -10   3        1.66        7.46      4.99 o 
  -3 -10   3       18.29       19.96      8.87 o 
  -2 -10   3      145.86      152.79     12.93 o 
  -1 -10   3      392.01      409.27     18.12 o 
   0 -10   3       36.71       41.48      6.02 o 
   1 -10   3       91.07       97.46      7.70 o 
   2 -10   3       47.89       51.13      7.04 o 
   3 -10   3      115.49      108.57      8.28 o 
   4 -10   3       48.78       56.26     12.06 o 
  -7  -9   3      153.33      165.90     10.42 o 
  -6  -9   3      243.71      232.59     10.42 o 
  -5  -9   3      330.91      336.14     12.00 o 
  -4  -9   3      149.82      146.11      8.47 o 
  -3  -9   3        8.37        8.04      7.00 o 
  -2  -9   3      105.02      100.98     10.19 o 
  -1  -9   3       35.97       37.02      7.52 o 
   0  -9   3       34.23       30.36      5.31 o 
   1  -9   3       79.22       83.63      6.71 o 
   2  -9   3      279.34      301.71     11.05 o 
   3  -9   3       63.95       62.42      6.42 o 
   4  -9   3       63.42       72.31      7.17 o 
   5  -9   3       49.41       59.20     10.96 o 
  -8  -8   3       73.58       80.32     10.96 o 
  -7  -8   3       21.55       18.68      4.96 o 
  -6  -8   3       23.24       23.86      4.33 o 
  -5  -8   3       67.70       54.40      6.30 o 
  -4  -8   3     1061.67     1051.09     18.27 o 
  -3  -8   3      873.48      855.83     17.53 o 
  -2  -8   3       11.20       11.92      5.95 o 
  -1  -8   3      651.52      656.87     12.75 o 
   0  -8   3      832.31      799.72     15.19 o 
   1  -8   3      119.16      114.07      7.16 o 
   2  -8   3      791.24      841.50     16.02 o 
   3  -8   3        0.93        2.09      4.42 o 
   4  -8   3       58.45       64.80      7.16 o 
   5  -8   3      309.78      341.27     18.18 o 
   6  -8   3       20.48       18.83      9.27 o 
  -8  -7   3       10.36        8.35      8.55 o 
  -7  -7   3       30.30       33.37      5.02 o 
  -6  -7   3       11.91       17.81      4.65 o 
  -5  -7   3      185.92      180.38      6.63 o 
  -4  -7   3      894.17      901.09     16.65 o 
  -3  -7   3       53.39       53.52      5.00 o 
  -2  -7   3      134.08      143.26      5.06 o 
  -1  -7   3      217.41      209.05      7.08 o 
   0  -7   3        2.37        0.25      3.97 o 
   1  -7   3        0.01        0.00      4.44 o 
   2  -7   3      185.55      176.61      7.60 o 
   3  -7   3        7.94        5.78      3.98 o 
   4  -7   3      221.24      220.16      8.70 o 
   5  -7   3        8.95       10.96      4.21 o 
   6  -7   3      122.98      136.26     12.91 o 
   7  -7   3      365.84      386.23     19.04 o 
  -9  -6   3        0.02        0.00      8.98 o 
  -8  -6   3      329.49      335.12     17.24 o 
  -7  -6   3      232.45      238.58      9.23 o 
  -6  -6   3       13.85       13.66      4.24 o 
  -5  -6   3      294.50      299.78      9.25 o 
  -4  -6   3       22.22       21.01      2.68 o 
  -3  -6   3       37.30       42.57      2.74 o 
  -2  -6   3      114.29      110.94      3.49 o 
  -1  -6   3      153.23      152.55      4.40 o 
   0  -6   3       23.67       27.21      5.68 o 
   1  -6   3        1.42        1.02      3.56 o 
   2  -6   3      280.21      281.64      8.53 o 
   3  -6   3      612.05      603.25     12.25 o 
   4  -6   3      154.69      152.39      7.16 o 
   5  -6   3      271.84      284.17      9.25 o 
   6  -6   3      209.64      213.87     13.54 o 
   7  -6   3       97.42       98.93     10.84 o 
   8  -6   3      104.64       98.32      8.06 o 
  -9  -5   3        4.73        9.11      8.49 o 
  -8  -5   3       39.59       28.91      7.99 o 
  -7  -5   3       36.61       35.07      8.62 o 
  -6  -5   3      239.47      229.13      8.19 o 
  -5  -5   3       18.15       17.58      2.94 o 
  -4  -5   3      293.93      275.09      5.98 o 
  -3  -5   3      349.69      348.59      4.77 o 
  -2  -5   3      217.51      237.40      3.82 o 
  -1  -5   3      204.66      175.54      3.22 o 
   0  -5   3      626.29      615.24     14.95 o 
   1  -5   3      207.86      234.00      7.09 o 
   2  -5   3     1096.13     1110.95     14.45 o 
   3  -5   3       22.83       22.57      5.13 o 
   4  -5   3       46.65       51.66      4.62 o 
   5  -5   3       12.96       17.41      4.71 o 
   6  -5   3      174.77      169.02      8.91 o 
   7  -5   3        2.23        1.40      4.65 o 
   8  -5   3       24.21       19.19      8.60 o 
   9  -5   3      284.49      285.03     16.95 o 
  -9  -4   3      236.52      246.78     15.98 o 
  -8  -4   3       43.88       38.54      8.58 o 
  -7  -4   3      113.53      119.11     10.55 o 
  -6  -4   3        9.37       12.50      2.75 o 
  -5  -4   3      129.44      128.42      4.48 o 
  -4  -4   3        0.29        0.00      1.37 o 
  -3  -4   3      125.27      120.64      3.01 o 
  -2  -4   3       33.20       37.28      1.72 o 
  -1  -4   3        0.06        0.51      1.07 o 
   0  -4   3      639.39      694.44     25.27 o 
   1  -4   3        6.18        3.24      1.88 o 
   2  -4   3      166.45      178.49      4.56 o 
   3  -4   3      343.47      344.48      7.95 o 
   4  -4   3     2114.05     2212.58     20.00 o 
   5  -4   3        0.06        1.04      3.22 o 
   6  -4   3      232.40      244.44      7.91 o 
   7  -4   3      178.12      176.98      6.19 o 
   8  -4   3        0.64        0.99      6.42 o 
   9  -4   3       63.29       62.16      9.36 o 
  -9  -3   3      186.65      182.42     14.70 o 
  -8  -3   3       34.74       33.70      8.84 o 
  -7  -3   3      188.84      164.96      7.18 o 
  -6  -3   3        0.29        0.00      3.06 o 
  -5  -3   3      143.25      139.05      4.38 o 
  -4  -3   3      204.31      192.85      3.31 o 
  -3  -3   3      159.62      146.10      2.70 o 
  -2  -3   3      965.09      962.90      6.01 o 
  -1  -3   3     1022.07     1063.36      6.77 o 
   0  -3   3      101.20      147.76      6.44 o 
   1  -3   3       77.99       71.23      3.16 o 
   2  -3   3      227.00      221.73      5.38 o 
   3  -3   3     1271.78     1296.55      9.54 o 
   4  -3   3        8.06        6.69      2.71 o 
   5  -3   3       78.45       87.61      4.78 o 
   6  -3   3       51.55       53.06      3.58 o 
   7  -3   3        7.35        5.43      3.00 o 
   8  -3   3      363.66      335.77     15.44 o 
   9  -3   3      199.23      181.10     12.73 o 
  10  -3   3        0.90        0.00      7.59 o 
  -9  -2   3       17.40       17.73      9.14 o 
  -8  -2   3      159.28      158.49     11.74 o 
  -7  -2   3      570.17      569.69     18.77 o 
  -6  -2   3      426.19      411.06     15.20 o 
  -5  -2   3      237.98      261.23      5.55 o 
  -4  -2   3      909.67      874.03      6.42 o 
  -3  -2   3     1929.08     1904.32     12.68 o 
  -2  -2   3      294.88      293.16      3.23 o 
  -1  -2   3        6.04        6.17      1.13 o 
   0  -2   3      129.58      143.28      2.68 o 
   1  -2   3      619.39      664.20     15.07 o 
   2  -2   3       89.47       73.79      3.33 o 
   3  -2   3      781.63      808.47     13.90 o 
   4  -2   3       61.64       93.59      3.46 o 
   5  -2   3      588.95      624.29      8.25 o 
   6  -2   3        1.36        0.57      2.53 o 
   7  -2   3      347.52      342.07     16.68 o 
   8  -2   3      124.66      143.23      6.82 o 
   9  -2   3      107.95      103.47     10.91 o 
  10  -2   3       60.21       64.92      9.68 o 
  -9  -1   3      209.49      230.64     11.48 o 
  -8  -1   3        0.55        4.07      4.91 o 
  -7  -1   3      126.32      130.95      7.21 o 
  -6  -1   3       25.70       22.14      4.53 o 
  -5  -1   3      351.50      349.13      6.72 o 
  -4  -1   3       13.59       14.41      2.40 o 
  -3  -1   3     1113.21     1196.84      8.65 o 
  -2  -1   3     1605.59     1583.38     26.71 o 
  -1  -1   3      554.95      567.60      6.68 o 
   0  -1   3     9567.56     8951.60     35.54 o 
   1  -1   3     5528.27     5551.65     22.09 o 
   2  -1   3     1802.72     1928.17      9.94 o 
   3  -1   3     1582.64     1527.67     18.92 o 
   4  -1   3     1524.51     1571.63     13.90 o 
   5  -1   3       43.73       54.20      2.89 o 
   6  -1   3      226.95      224.14      5.34 o 
   7  -1   3        2.76        1.08      3.33 o 
   8  -1   3       42.82       39.18      4.92 o 
   9  -1   3        5.43        8.19      6.76 o 
  10  -1   3       21.69       14.75      7.86 o 
  11  -1   3       21.79       21.80      8.58 o 
  -9   0   3        7.38        6.88      5.49 o 
  -8   0   3        0.69        0.40      4.65 o 
  -7   0   3       15.70        9.55      5.03 o 
  -6   0   3      460.32      436.56     10.43 o 
  -5   0   3      576.14      594.13      8.57 o 
  -4   0   3       79.16       93.55      3.21 o 
  -3   0   3       93.58       77.65      2.59 o 
  -2   0   3      131.08      121.34      2.69 o 
  -1   0   3      305.33      282.14      4.47 o 
   0   0   3       32.57       43.00      2.24 o 
   1   0   3       31.23       37.83      2.46 o 
   2   0   3        0.09        3.23      1.46 o 
   3   0   3       91.82      108.53      2.80 o 
   4   0   3      163.41      161.85      3.87 o 
   5   0   3      997.37      942.78     33.38 o 
   6   0   3      664.24      679.47     13.93 o 
   7   0   3      472.96      465.34     10.65 o 
   8   0   3      708.77      679.30     13.16 o 
   9   0   3        0.09        0.00      3.84 o 
  10   0   3      175.13      193.17     13.47 o 
  11   0   3       84.81       85.67     11.25 o 
  -9   1   3      240.28      260.07     10.81 o 
  -8   1   3       23.30       23.39      5.26 o 
  -7   1   3      827.77      849.15     24.93 o 
  -6   1   3      587.39      600.08      9.82 o 
  -5   1   3      140.33      145.60      7.11 o 
  -4   1   3      186.75      183.05      4.41 o 
  -3   1   3      169.18      153.33     11.36 o 
  -2   1   3      304.29      333.80      4.47 o 
  -1   1   3      624.26      606.90      6.66 o 
   0   1   3       18.72       26.08      1.52 o 
   1   1   3      927.41      991.91      8.22 o 
   2   1   3       91.36       80.35      2.69 o 
   3   1   3      641.72      669.35      7.19 o 
   4   1   3     2686.32     2750.83     16.97 o 
   5   1   3       53.04       55.91      4.00 o 
   6   1   3     1023.55      991.38     13.25 o 
   7   1   3     1894.63     1809.96     27.89 o 
   8   1   3      426.01      410.47     11.13 o 
   9   1   3        1.82        0.00      5.09 o 
  10   1   3       12.77       12.26      6.96 o 
  11   1   3        6.13        0.00      8.46 o 
  -9   2   3       17.57       18.86      5.08 o 
  -8   2   3      194.10      184.84      8.83 o 
  -7   2   3        0.12        0.86      3.84 o 
  -6   2   3        0.35        0.00      3.54 o 
  -5   2   3       88.74       81.50      5.53 o 
  -4   2   3      133.25      147.80      5.81 o 
  -3   2   3        4.13        3.29      1.74 o 
  -2   2   3     1327.83     1313.66      9.52 o 
  -1   2   3       53.86       60.66      5.10 o 
   0   2   3      683.70      663.17      6.37 o 
   1   2   3     1612.02     1675.51      9.16 o 
   2   2   3      313.12      318.71      4.29 o 
   3   2   3     1230.40     1249.04     16.54 o 
   4   2   3       20.35       18.72      1.59 o 
   5   2   3        6.20        5.27      2.51 o 
   6   2   3      203.48      214.39      6.83 o 
   7   2   3      360.48      346.04      9.33 o 
   8   2   3      318.48      318.81      9.91 o 
   9   2   3     1003.72      954.38     17.09 o 
  10   2   3      196.67      193.16      9.17 o 
  11   2   3      176.49      177.03      9.59 o 
  -8   3   3      345.84      355.79     15.50 o 
  -7   3   3      435.05      434.02      9.75 o 
  -6   3   3      388.03      372.11      8.61 o 
  -5   3   3        2.02        3.86      4.33 o 
  -4   3   3      191.19      217.88      7.41 o 
  -3   3   3      105.85       98.28      3.77 o 
  -2   3   3      259.63      251.71      6.24 o 
  -1   3   3       24.36       20.00      4.76 o 
   0   3   3      391.95      413.62      5.73 o 
   1   3   3      227.71      229.18      4.13 o 
   2   3   3        0.93        0.82      1.03 o 
   3   3   3      272.10      261.53      6.54 o 
   4   3   3      792.98      861.38     13.21 o 
   5   3   3      856.52      894.07     17.49 o 
   6   3   3      113.41      112.15      7.70 o 
   7   3   3      120.05      112.72      8.80 o 
   8   3   3     2198.90     2139.38     34.48 o 
   9   3   3      184.17      174.70     11.88 o 
  10   3   3        2.13        0.00      7.90 o 
  11   3   3        7.62        9.70      7.16 o 
  -8   4   3       41.80       34.62      8.46 o 
  -7   4   3      174.13      169.47      8.76 o 
  -6   4   3       83.41       75.23      6.61 o 
  -5   4   3      358.57      362.20     19.42 o 
  -4   4   3      118.04      116.53      6.68 o 
  -3   4   3        1.22        3.41      6.38 o 
  -2   4   3      174.58      203.68     10.44 o 
  -1   4   3      128.48       95.23      8.15 o 
   0   4   3        0.02        2.51      2.04 o 
   1   4   3     1034.83     1102.46     11.96 o 
   2   4   3     1410.52     1435.05     10.39 o 
   3   4   3      207.70      244.11      3.64 o 
   4   4   3       92.81      124.34      7.16 o 
   5   4   3        0.03        0.00      4.13 o 
   6   4   3      178.45      175.80      9.56 o 
   7   4   3       16.88       17.58      6.76 o 
   8   4   3       39.49       46.96      7.70 o 
   9   4   3       56.91       53.54      9.43 o 
  10   4   3      416.91      431.24     18.95 o 
  11   4   3       94.21      103.33     11.47 o 
  -7   5   3      254.88      260.20     15.36 o 
  -6   5   3       15.12       20.83      8.22 o 
  -5   5   3      486.46      476.80     12.44 o 
  -4   5   3        9.79       12.93      9.05 o 
  -3   5   3      523.80      535.68     18.50 o 
  -2   5   3      315.55      322.21     13.96 o 
  -1   5   3       64.03       59.49      7.61 o 
   0   5   3       60.43       69.56      3.34 o 
   1   5   3      313.40      363.21      6.63 o 
   2   5   3      338.92      343.41      6.39 o 
   3   5   3       64.90       49.83      2.92 o 
   4   5   3      165.54      160.30      5.77 o 
   5   5   3      129.75      130.11      8.55 o 
   6   5   3      349.41      332.24     13.27 o 
   7   5   3      195.16      179.21     11.00 o 
   8   5   3        0.78        2.42      6.08 o 
   9   5   3       46.02       49.10      8.22 o 
  10   5   3       66.60       74.96      9.99 o 
  11   5   3        7.46        9.65      6.80 o 
  -7   6   3       32.13       32.07      6.45 o 
  -6   6   3       72.28       78.49      7.38 o 
  -5   6   3        8.60       13.04      5.63 o 
  -4   6   3       25.48       20.72      8.93 o 
  -3   6   3      247.15      242.00     14.79 o 
  -2   6   3       33.83       43.84      9.81 o 
  -1   6   3      481.04      456.14     16.57 o 
   0   6   3     1269.55     1152.10     13.51 o 
   1   6   3      224.34      195.77      5.39 o 
   2   6   3      846.72      847.92     10.54 o 
   3   6   3      757.13      745.01      9.40 o 
   4   6   3      881.64      913.02     13.52 o 
   5   6   3      647.46      615.63     11.77 o 
   6   6   3      256.57      247.19     12.21 o 
   7   6   3       69.98       71.03      8.40 o 
   8   6   3       18.95       15.31      6.76 o 
   9   6   3        3.63        0.00      7.39 o 
  10   6   3       68.02       76.21      9.70 o 
  -6   7   3       65.91       72.66      7.71 o 
  -5   7   3      331.00      324.05     18.83 o 
  -4   7   3      380.10      396.02     19.49 o 
  -3   7   3       73.19       75.23     11.18 o 
  -2   7   3      652.42      629.33     21.46 o 
  -1   7   3      822.92      827.83     22.63 o 
   0   7   3       72.52       74.88      5.43 o 
   1   7   3      103.23      101.92      4.56 o 
   2   7   3       15.45       14.55      2.73 o 
   3   7   3      121.26      118.96      8.89 o 
   4   7   3       58.66       50.12      4.68 o 
   5   7   3      239.20      245.26      8.36 o 
   6   7   3      102.71      106.49      6.41 o 
   7   7   3       78.43       83.82      9.20 o 
   8   7   3        1.14        2.02      6.38 o 
   9   7   3      608.02      610.14     22.67 o 
  10   7   3      158.23      171.96     13.24 o 
  -5   8   3      220.56      253.79     18.66 o 
  -4   8   3       21.44       22.34     12.03 o 
  -3   8   3       17.05       27.16     11.25 o 
  -2   8   3      148.04      152.07     12.93 o 
  -1   8   3      152.79      166.50     13.29 o 
   0   8   3      142.44      122.84     10.96 o 
   1   8   3        1.32        1.49      3.35 o 
   2   8   3      178.06      172.73      7.19 o 
   3   8   3      608.99      564.77     18.09 o 
   4   8   3      274.65      265.41      9.25 o 
   5   8   3      859.06      880.28     15.91 o 
   6   8   3      381.00      356.57     12.52 o 
   7   8   3       70.79       73.56      6.36 o 
   8   8   3      517.17      545.40     14.40 o 
   9   8   3       57.84       60.93     10.30 o 
  -4   9   3        1.39        0.00     11.13 o 
  -3   9   3       33.15       50.62     12.84 o 
  -2   9   3       29.32       29.95     10.33 o 
  -1   9   3       20.25       18.41      9.34 o 
   0   9   3        0.06        0.00      8.58 o 
   1   9   3        4.62        3.93      7.39 o 
   2   9   3       55.52       59.61      4.63 o 
   3   9   3       67.30       68.90      9.14 o 
   4   9   3       13.05       10.51      6.20 o 
   5   9   3       46.41       46.58      5.75 o 
   6   9   3        6.67        5.97      4.36 o 
   7   9   3      167.86      161.99     12.17 o 
   8   9   3      120.37      112.09      8.00 o 
  -2  10   3        1.89        2.96     10.51 o 
  -1  10   3        8.30       13.04     10.28 o 
   0  10   3        3.21        4.85      7.39 o 
   1  10   3        0.09        5.03      6.91 o 
   2  10   3       10.48       14.14      7.50 o 
   3  10   3       50.52       56.01      8.46 o 
   4  10   3        5.30       10.53      7.61 o 
   5  10   3       11.98        7.36      7.48 o 
   6  10   3      180.05      190.00      9.50 o 
   7  10   3      109.61      116.22      8.29 o 
   0  11   3       13.18       15.27      8.98 o 
   1  11   3       43.85       65.60      9.88 o 
   2  11   3        1.74        7.66      7.68 o 
   3  11   3      100.73      121.92     12.28 o 
   4  11   3       18.61       20.59      7.00 o 
   5  11   3        1.77        0.00      7.54 o 
  -2 -11   4        2.49        0.00      8.80 o 
  -1 -11   4      197.05      207.09     14.70 o 
   0 -11   4        1.08        4.51      6.73 o 
  -5 -10   4       46.35       51.06      6.85 o 
  -4 -10   4       12.18        7.39      7.41 o 
  -3 -10   4       16.32       16.12      6.58 o 
  -2 -10   4       79.51       59.71     10.08 o 
  -1 -10   4      649.56      689.29     23.66 o 
   0 -10   4       14.08       14.37      8.10 o 
   1 -10   4      287.17      287.28     15.69 o 
   2 -10   4      225.69      220.04     14.82 o 
   3 -10   4       20.23       15.94      5.83 o 
  -6  -9   4        8.46        5.26      4.86 o 
  -5  -9   4       42.81       48.05      6.43 o 
  -4  -9   4       16.06       13.24      5.89 o 
  -3  -9   4      172.30      207.65     13.56 o 
  -2  -9   4       90.64      108.02     10.75 o 
  -1  -9   4        2.18        0.13      6.76 o 
   0  -9   4      301.19      346.32     16.23 o 
   1  -9   4       55.71       50.24      8.08 o 
   2  -9   4      182.22      166.82      9.17 o 
   3  -9   4       17.47       17.95      5.31 o 
   4  -9   4      295.06      282.62     11.13 o 
   5  -9   4        0.16        0.40      9.70 o 
  -7  -8   4       30.15       27.78      4.68 o 
  -6  -8   4      249.41      265.14     10.47 o 
  -5  -8   4        0.03        0.00      5.28 o 
  -4  -8   4        1.44        3.78      7.05 o 
  -3  -8   4        5.09        9.34      4.38 o 
  -2  -8   4        0.24        0.00      5.90 o 
  -1  -8   4       63.54       49.59      7.79 o 
   0  -8   4       71.32       87.21      9.14 o 
   1  -8   4      165.80      169.22     11.56 o 
   2  -8   4       16.26       24.90      5.31 o 
   3  -8   4       87.65       77.55      6.83 o 
   4  -8   4        0.98        0.00      6.70 o 
   5  -8   4      229.52      244.29     10.20 o 
   6  -8   4       71.84       67.64     11.43 o 
  -8  -7   4        0.38        0.00      7.32 o 
  -7  -7   4        0.02        4.62      6.51 o 
  -6  -7   4       88.39       83.11      5.31 o 
  -5  -7   4      568.35      572.76     10.80 o 
  -4  -7   4      695.24      672.67     15.65 o 
  -3  -7   4       13.90       12.53      4.16 o 
  -2  -7   4      261.79      261.77      8.88 o 
  -1  -7   4      296.96      304.77     13.63 o 
   0  -7   4        0.47        0.43      5.41 o 
   1  -7   4      247.50      235.26     12.14 o 
   2  -7   4      144.21      145.83      9.88 o 
   3  -7   4      114.88      108.69      6.87 o 
   4  -7   4       74.06       87.73      6.40 o 
   5  -7   4       17.61       19.32      4.43 o 
   6  -7   4       30.30       35.46      5.66 o 
   7  -7   4        3.52        0.00      9.50 o 
  -8  -6   4      258.64      279.65     16.79 o 
  -7  -6   4      286.96      310.69     16.05 o 
  -6  -6   4      106.63      101.81      6.40 o 
  -5  -6   4     1262.27     1267.13     17.96 o 
  -4  -6   4      299.83      301.24      7.37 o 
  -3  -6   4        0.06        0.00      2.53 o 
  -2  -6   4       92.89       92.76      5.50 o 
  -1  -6   4        8.46        7.27      4.78 o 
   0  -6   4      102.27      120.60      8.58 o 
   1  -6   4       12.52       10.93      5.07 o 
   2  -6   4      301.64      277.54     11.94 o 
   3  -6   4      455.34      455.09     11.21 o 
   4  -6   4      131.50      129.21      6.77 o 
   5  -6   4      352.36      360.84     20.88 o 
   6  -6   4      220.09      242.70      9.36 o 
   7  -6   4       32.91       32.44      8.26 o 
   8  -6   4      107.51      119.91      8.32 o 
  -9  -5   4      241.75      257.22     16.72 o 
  -8  -5   4       37.82       34.93      9.61 o 
  -7  -5   4        0.24        0.00      6.91 o 
  -6  -5   4      252.09      262.76     13.54 o 
  -5  -5   4      545.10      534.69     11.45 o 
  -4  -5   4       51.88       51.61      4.73 o 
  -3  -5   4      717.69      682.71      9.47 o 
  -2  -5   4       70.02       62.46      3.47 o 
  -1  -5   4      359.84      350.17      6.93 o 
   0  -5   4      632.81      614.79     15.74 o 
   1  -5   4      380.98      369.28      8.00 o 
   2  -5   4      535.94      524.25     14.82 o 
   3  -5   4       71.31       64.25      5.16 o 
   4  -5   4      133.43      125.48      6.31 o 
   5  -5   4      107.32      111.95      6.33 o 
   6  -5   4       49.62       42.97      4.86 o 
   7  -5   4       42.54       43.75      4.39 o 
   8  -5   4        4.29        0.00      7.07 o 
   9  -5   4      121.03      116.85     11.52 o 
  -9  -4   4       55.65       64.72     10.82 o 
  -8  -4   4       47.36       36.03      9.68 o 
  -7  -4   4      132.11      122.53     11.09 o 
  -6  -4   4       19.76       21.55      7.66 o 
  -5  -4   4      274.09      259.26      9.18 o 
  -4  -4   4     2084.81     2045.73     15.40 o 
  -3  -4   4     1055.57     1042.63     13.29 o 
  -2  -4   4     1197.46     1173.96      8.67 o 
  -1  -4   4     1660.03     1591.13     11.85 o 
   0  -4   4      412.99      436.37     11.49 o 
   1  -4   4      618.27      643.60      9.41 o 
   2  -4   4      247.07      237.91      6.29 o 
   3  -4   4       11.60       10.73      3.68 o 
   4  -4   4        3.80        5.21      3.39 o 
   5  -4   4        8.21        3.80      3.68 o 
   6  -4   4      102.20       98.19      5.84 o 
   7  -4   4        1.18        0.00      3.12 o 
   8  -4   4       73.89       74.93      9.94 o 
   9  -4   4      175.69      172.34     13.09 o 
  -9  -3   4       53.95       57.56     11.25 o 
  -8  -3   4      109.16      116.11     11.27 o 
  -7  -3   4        2.45        4.42      6.51 o 
  -6  -3   4       56.18       53.14      7.66 o 
  -5  -3   4       62.15       67.84      7.90 o 
  -4  -3   4      241.96      244.48      5.50 o 
  -3  -3   4       41.61       37.54      2.07 o 
  -2  -3   4      120.09      123.62      7.22 o 
  -1  -3   4      667.63      663.23      9.90 o 
   0  -3   4        1.34        0.00      1.39 o 
   1  -3   4      235.14      238.13      5.33 o 
   2  -3   4     1875.99     1793.58     15.88 o 
   3  -3   4     1750.16     1848.67     16.55 o 
   4  -3   4      144.42      138.13      7.77 o 
   5  -3   4      394.41      381.41      8.98 o 
   6  -3   4      353.02      367.34      7.97 o 
   7  -3   4       29.97       23.45      3.34 o 
   8  -3   4       24.08       21.51      4.60 o 
   9  -3   4        0.32        3.46      6.69 o 
  10  -3   4       35.33       27.54      9.59 o 
  -9  -2   4       36.94       49.54      9.34 o 
  -8  -2   4        4.98        8.22      7.92 o 
  -7  -2   4       26.51       36.68      8.51 o 
  -6  -2   4      104.08       99.63      9.36 o 
  -5  -2   4       31.03       26.85      3.96 o 
  -4  -2   4      783.25      792.83      8.90 o 
  -3  -2   4      559.90      542.03      8.25 o 
  -2  -2   4      672.51      663.00      6.58 o 
  -1  -2   4       28.59       18.51      1.25 o 
   0  -2   4      176.74      198.70      3.08 o 
   1  -2   4      165.18      136.40      6.24 o 
   2  -2   4      319.70      342.74      4.67 o 
   3  -2   4      283.40      304.65      4.81 o 
   4  -2   4      238.44      256.44      6.59 o 
   5  -2   4       61.56       65.31      4.21 o 
   6  -2   4       48.41       42.59      4.10 o 
   7  -2   4      214.69      227.99     13.60 o 
   8  -2   4       80.46       85.02      5.89 o 
   9  -2   4       15.26       20.47      4.72 o 
  10  -2   4      331.68      336.89     16.66 o 
  -9  -1   4       28.08       40.72      9.86 o 
  -8  -1   4      304.23      279.84     10.61 o 
  -7  -1   4       44.90       42.34      5.47 o 
  -6  -1   4      162.85      153.18      7.26 o 
  -5  -1   4      990.15      990.81     11.43 o 
  -4  -1   4       26.41       23.84      4.67 o 
  -3  -1   4       96.99       98.97      3.51 o 
  -2  -1   4        0.01        0.36      0.43 o 
  -1  -1   4     1063.29     1123.97     21.74 o 
   0  -1   4     1548.48     1616.31     11.27 o 
   1  -1   4     1061.56     1039.33      8.34 o 
   2  -1   4      405.95      432.60     14.18 o 
   3  -1   4      416.55      515.37     10.37 o 
   4  -1   4      934.48      988.48     11.29 o 
   5  -1   4       83.13       71.93      4.20 o 
   6  -1   4      208.79      204.06      6.69 o 
   7  -1   4        7.08        5.15      3.48 o 
   8  -1   4      228.86      232.13     10.28 o 
   9  -1   4       84.45      100.88      6.35 o 
  10  -1   4        5.58        3.57      7.52 o 
  -9   0   4        2.99        0.00      5.22 o 
  -8   0   4       16.10       17.06      5.35 o 
  -7   0   4        0.23        1.34      4.11 o 
  -6   0   4      119.52      117.50      5.40 o 
  -5   0   4      169.52      169.13     11.42 o 
  -4   0   4      126.51      135.31      5.34 o 
  -3   0   4      873.89      894.68     10.93 o 
  -2   0   4      124.64      104.04      3.79 o 
  -1   0   4     2362.24     2312.95     29.09 o 
   0   0   4     3878.38     3816.93    117.85 o 
   1   0   4      616.83      677.07      6.74 o 
   2   0   4      151.91      131.01      2.98 o 
   3   0   4      985.88      999.76     13.99 o 
   4   0   4      220.57      259.33      4.72 o 
   5   0   4      598.57      685.53     10.04 o 
   6   0   4      165.58      158.64      4.86 o 
   7   0   4        6.64        4.30      2.95 o 
   8   0   4        0.65        0.00      3.84 o 
   9   0   4       33.62       29.19      4.71 o 
  10   0   4      143.08      146.42      8.09 o 
  11   0   4      138.29      158.33     13.33 o 
  -9   1   4       20.92       37.10      6.84 o 
  -8   1   4      312.36      311.41     10.71 o 
  -7   1   4      244.14      250.12      9.33 o 
  -6   1   4      909.37      936.48     15.56 o 
  -5   1   4      138.62      138.03      6.09 o 
  -4   1   4       21.33       18.34      3.53 o 
  -3   1   4      187.82      169.36      5.37 o 
  -2   1   4      330.21      338.70      5.21 o 
  -1   1   4       40.03       52.46      1.80 o 
   0   1   4       51.72       53.10      2.22 o 
   1   1   4      760.51      824.42      8.97 o 
   2   1   4      796.08      793.57      7.68 o 
   3   1   4     2295.98     2435.78     22.00 o 
   4   1   4      380.85      331.47      6.02 o 
   5   1   4      444.40      449.75      8.01 o 
   6   1   4      441.26      415.49      8.75 o 
   7   1   4     1166.51     1121.25     15.38 o 
   8   1   4       85.82       87.22      6.19 o 
   9   1   4      109.56      108.05      5.53 o 
  10   1   4      356.94      342.35     19.14 o 
  11   1   4        9.31        4.40      8.42 o 
  -8   2   4      151.43      143.28      8.25 o 
  -7   2   4      454.77      432.52     11.93 o 
  -6   2   4       60.65       56.79      4.66 o 
  -5   2   4        3.83        5.22      3.96 o 
  -4   2   4       18.18       17.76      3.80 o 
  -3   2   4      196.16      197.42      4.51 o 
  -2   2   4      223.28      234.03      4.38 o 
  -1   2   4       34.03       38.71      1.94 o 
   0   2   4      963.78      928.52     12.91 o 
   1   2   4      353.67      353.26      3.79 o 
   2   2   4       51.15       65.86      2.24 o 
   3   2   4      834.26      785.33      7.34 o 
   4   2   4        9.91        9.88      1.72 o 
   5   2   4      356.31      395.28     11.72 o 
   6   2   4      264.46      257.48      7.12 o 
   7   2   4        4.48        3.13      3.57 o 
   8   2   4      495.87      482.74     11.39 o 
   9   2   4       29.68       29.71      4.99 o 
  10   2   4       49.41       50.99      5.98 o 
  11   2   4      200.17      198.84      9.66 o 
  -8   3   4        3.55        4.51      4.79 o 
  -7   3   4       92.36       95.99      5.85 o 
  -6   3   4      227.87      224.69      9.02 o 
  -5   3   4      288.35      272.54      8.95 o 
  -4   3   4      487.02      467.48     10.27 o 
  -3   3   4     1017.14     1002.48     16.67 o 
  -2   3   4       33.63       27.42      2.25 o 
  -1   3   4     1749.22     1774.14     23.66 o 
   0   3   4      816.47      837.26      8.53 o 
   1   3   4        7.94       11.22      1.57 o 
   2   3   4      470.65      470.98      4.17 o 
   3   3   4      467.17      481.31      6.17 o 
   4   3   4      546.23      564.19      6.65 o 
   5   3   4       52.44       41.19      5.21 o 
   6   3   4       43.59       40.09      5.70 o 
   7   3   4      322.40      321.24     13.22 o 
   8   3   4      775.73      779.25     21.28 o 
   9   3   4      279.62      278.66     14.50 o 
  10   3   4        3.88        8.71      7.86 o 
  11   3   4        0.02        0.16      7.43 o 
  -7   4   4      219.19      219.05      7.88 o 
  -6   4   4      191.32      190.81      8.87 o 
  -5   4   4      185.65      188.47      8.35 o 
  -4   4   4      149.32      154.09      7.28 o 
  -3   4   4        4.18        3.28      3.78 o 
  -2   4   4       12.33        5.39      5.95 o 
  -1   4   4       22.81       14.77      2.83 o 
   0   4   4       61.47       56.81      3.06 o 
   1   4   4     1637.87     1647.72     15.79 o 
   2   4   4      571.01      581.17      5.97 o 
   3   4   4      193.88      206.19      3.92 o 
   4   4   4     1738.97     1781.16     24.58 o 
   5   4   4      105.14       99.40      7.50 o 
   6   4   4      186.96      188.98      9.88 o 
   7   4   4     1888.19     1972.16     31.43 o 
   8   4   4       19.40       23.03      6.11 o 
   9   4   4       42.25       35.83      8.49 o 
  10   4   4        1.07        1.26      7.79 o 
  11   4   4      113.38      119.61     12.08 o 
  -7   5   4        6.38        3.54      5.34 o 
  -6   5   4       94.61       90.71      9.18 o 
  -5   5   4       46.71       47.36      6.14 o 
  -4   5   4        3.66        6.10      4.23 o 
  -3   5   4      202.52      177.23     12.68 o 
  -2   5   4      447.32      435.40     16.63 o 
  -1   5   4        6.16        4.53      7.81 o 
   0   5   4      199.97      169.92      7.59 o 
   1   5   4     1748.90     1803.07     30.06 o 
   2   5   4       36.52       31.63      3.25 o 
   3   5   4        0.44        3.04      2.03 o 
   4   5   4       13.97       15.87      3.04 o 
   5   5   4        0.11        0.00      4.62 o 
   6   5   4       27.95       32.01      6.69 o 
   7   5   4      120.45      113.03      9.56 o 
   8   5   4       70.27       62.59      8.40 o 
   9   5   4      553.53      536.60     19.89 o 
  10   5   4      125.87      135.32     11.88 o 
  -6   6   4      117.27      144.36      9.09 o 
  -5   6   4        0.55        1.27      5.16 o 
  -4   6   4       76.11       85.26     12.41 o 
  -3   6   4        0.41        1.32      8.40 o 
  -2   6   4      184.74      199.73     14.01 o 
  -1   6   4       13.24       11.38      8.64 o 
   0   6   4        1.88        0.00      3.66 o 
   1   6   4       53.20       39.48      4.88 o 
   2   6   4        0.96        1.58      3.04 o 
   3   6   4      629.15      618.59      9.43 o 
   4   6   4      159.69      156.39      6.16 o 
   5   6   4      366.78      368.21      9.22 o 
   6   6   4      241.47      226.51     12.06 o 
   7   6   4       15.23       12.59      6.58 o 
   8   6   4      252.12      232.68     13.74 o 
   9   6   4        2.64        9.97      7.39 o 
  10   6   4       48.86       38.21      8.53 o 
  -5   7   4      109.41      102.82      8.32 o 
  -4   7   4      307.17      286.18     17.60 o 
  -3   7   4        1.34        0.00      9.34 o 
  -2   7   4      311.85      310.09     17.04 o 
  -1   7   4      712.89      718.14     22.25 o 
   0   7   4      501.31      458.34     26.96 o 
   1   7   4       41.96       36.59      4.83 o 
   2   7   4       53.06       54.70      4.28 o 
   3   7   4      288.56      276.88      9.12 o 
   4   7   4      108.44      104.69      5.86 o 
   5   7   4       28.59       26.22      4.28 o 
   6   7   4        3.94        2.24      4.00 o 
   7   7   4       40.57       35.69      7.79 o 
   8   7   4        3.09        2.42      6.13 o 
   9   7   4       27.09       28.20      9.32 o 
  10   7   4       91.35      102.97     11.38 o 
  -4   8   4       38.62       40.34     12.12 o 
  -3   8   4       30.01       35.20     11.34 o 
  -2   8   4      192.15      210.35     15.58 o 
  -1   8   4       14.35       26.02      9.20 o 
   0   8   4      171.69      148.16     12.26 o 
   1   8   4      293.00      253.10     13.05 o 
   2   8   4      547.53      508.32      9.98 o 
   3   8   4      171.31      162.07      7.79 o 
   4   8   4      284.00      259.82     13.58 o 
   5   8   4      679.05      694.96     23.63 o 
   6   8   4      144.53      143.12      7.57 o 
   7   8   4       17.04       12.76      4.56 o 
   8   8   4      439.32      460.12     13.16 o 
   9   8   4      250.66      263.60     16.57 o 
  -3   9   4        0.67       11.76     10.93 o 
  -2   9   4        5.25        4.00      9.41 o 
  -1   9   4       30.40       27.32     10.28 o 
   0   9   4      135.30      147.76     13.11 o 
   1   9   4      292.07      273.41     15.29 o 
   2   9   4      228.61      250.60      9.88 o 
   3   9   4       58.78       62.86      6.14 o 
   4   9   4      294.69      298.67     15.13 o 
   5   9   4      181.32      192.48      8.62 o 
   6   9   4       20.13       15.13      4.35 o 
   7   9   4        0.01        0.00      7.62 o 
   8   9   4       24.80       26.74      5.85 o 
  -1  10   4       53.39       63.08     11.63 o 
   0  10   4       38.86       44.85     10.53 o 
   1  10   4      176.04      181.95     13.38 o 
   2  10   4       33.36       44.13      8.98 o 
   3  10   4        1.85        7.23      6.04 o 
   4  10   4       53.97       53.45      9.34 o 
   5  10   4        1.54        6.67      7.21 o 
   6  10   4      186.84      180.05      9.15 o 
   7  10   4       47.13       36.75      6.01 o 
   1  11   4       58.81       56.91     10.48 o 
   2  11   4      121.97      132.70     12.53 o 
   3  11   4      103.20      100.82     10.96 o 
   4  11   4        0.14        2.60      7.09 o 
  -4 -10   5      202.49      219.17     15.00 o 
  -3 -10   5       13.47        4.60      7.27 o 
  -2 -10   5        7.48        8.26      6.89 o 
  -1 -10   5      148.00      137.21     11.85 o 
   0 -10   5       20.97       20.52      7.48 o 
   1 -10   5      144.94      162.08     13.54 o 
   2 -10   5        0.95        3.08      6.40 o 
   3 -10   5      173.27      179.91     13.63 o 
  -5  -9   5       22.94       18.14      5.04 o 
  -4  -9   5       36.70       36.61      5.64 o 
  -3  -9   5      527.27      508.98     19.73 o 
  -2  -9   5      593.35      570.94     20.70 o 
  -1  -9   5       51.17       40.83      8.76 o 
   0  -9   5     1008.52      976.39     27.16 o 
   1  -9   5       52.77       43.75      9.47 o 
   2  -9   5      164.26      170.70     12.48 o 
   3  -9   5        7.55        8.22      7.30 o 
   4  -9   5       15.28       17.87      6.80 o 
   5  -9   5       39.87       35.29      8.26 o 
  -6  -8   5      129.76      133.32      8.16 o 
  -5  -8   5      120.10      120.25      7.79 o 
  -4  -8   5      170.52      176.09      8.68 o 
  -3  -8   5       55.13       57.84      5.85 o 
  -2  -8   5        0.03        3.23      5.95 o 
  -1  -8   5      110.46      129.62     10.71 o 
   0  -8   5       10.81       12.37      6.73 o 
   1  -8   5       29.96       19.84      7.30 o 
   2  -8   5      278.51      255.96     14.46 o 
   3  -8   5       54.53       53.14      7.83 o 
   4  -8   5      463.08      462.85     18.52 o 
   5  -8   5      242.04      237.71     13.99 o 
   6  -8   5       10.41       13.85      6.20 o 
  -7  -7   5      369.83      364.71     18.09 o 
  -6  -7   5       47.95       50.32      5.97 o 
  -5  -7   5       26.61       29.75      4.93 o 
  -4  -7   5       12.59       11.55      4.16 o 
  -3  -7   5       77.73       75.32      5.90 o 
  -2  -7   5        0.06        1.69      4.34 o 
  -1  -7   5        5.81       17.80      5.75 o 
   0  -7   5        8.72        3.48      5.99 o 
   1  -7   5       85.03       89.66      8.71 o 
   2  -7   5       75.50       65.75      8.64 o 
   3  -7   5      174.16      179.16     11.49 o 
   4  -7   5       56.56       59.67      8.19 o 
   5  -7   5      105.07       91.17      9.41 o 
   6  -7   5       56.88       49.86      8.19 o 
   7  -7   5       16.50        4.22      8.26 o 
  -7  -6   5      143.37      138.60     11.81 o 
  -6  -6   5        6.20        3.23      7.00 o 
  -5  -6   5      189.26      199.68      6.68 o 
  -4  -6   5      102.38      103.52      5.03 o 
  -3  -6   5       39.99       38.68      4.51 o 
  -2  -6   5      199.07      198.23      7.56 o 
  -1  -6   5       15.24       13.09      5.68 o 
   0  -6   5      169.61      178.81     10.57 o 
   1  -6   5        4.26        4.96      5.63 o 
   2  -6   5      173.78      173.24     10.60 o 
   3  -6   5       20.69       26.89      6.35 o 
   4  -6   5       54.02       53.36      7.18 o 
   5  -6   5      189.06      183.21     11.22 o 
   6  -6   5       20.12       18.05      6.44 o 
   7  -6   5        6.29        3.88      5.90 o 
   8  -6   5      194.99      204.13     14.21 o 
  -8  -5   5        1.00        0.00      8.64 o 
  -7  -5   5       87.22       96.69     11.02 o 
  -6  -5   5      592.81      635.60     20.79 o 
  -5  -5   5      385.56      366.30     15.04 o 
  -4  -5   5      148.04      151.09      6.86 o 
  -3  -5   5        0.04        2.41      2.61 o 
  -2  -5   5       42.96       42.28      3.28 o 
  -1  -5   5      119.64      128.29      5.74 o 
   0  -5   5       31.01       33.83      5.48 o 
   1  -5   5       37.87       40.61      3.49 o 
   2  -5   5       93.32       89.64      7.72 o 
   3  -5   5      317.59      315.79     12.86 o 
   4  -5   5       12.27       10.96      4.47 o 
   5  -5   5      102.88      109.39      8.67 o 
   6  -5   5        1.37        0.00      4.87 o 
   7  -5   5       28.16       14.95      4.45 o 
   8  -5   5       92.27       73.98      6.21 o 
   9  -5   5        2.32        2.31      8.84 o 
  -8  -4   5        2.25        1.50      8.13 o 
  -7  -4   5       32.40       37.31      8.84 o 
  -6  -4   5       81.95       63.04      8.40 o 
  -5  -4   5      162.26      156.58     10.87 o 
  -4  -4   5     2112.29     2032.81     16.41 o 
  -3  -4   5      642.16      672.61      9.33 o 
  -2  -4   5     1600.72     1554.18     16.30 o 
  -1  -4   5      842.47      826.62      9.21 o 
   0  -4   5      141.27      148.70      8.28 o 
   1  -4   5     1280.44     1229.84     13.18 o 
   2  -4   5        3.93        3.58      2.18 o 
   3  -4   5       11.38       10.46      4.74 o 
   4  -4   5       41.83       39.26      5.95 o 
   5  -4   5       56.91       54.42      6.80 o 
   6  -4   5      113.30      100.10      8.44 o 
   7  -4   5       68.38       60.49      5.26 o 
   8  -4   5      201.82      202.68      8.72 o 
   9  -4   5       56.01       64.88      9.27 o 
  -8  -3   5      301.47      321.45     17.17 o 
  -7  -3   5        0.64        5.03      7.59 o 
  -6  -3   5       73.77       77.27      9.18 o 
  -5  -3   5     1601.41     1601.71     28.87 o 
  -4  -3   5      704.63      656.30     26.53 o 
  -3  -3   5     1080.78     1062.28     15.86 o 
  -2  -3   5        9.49       10.79      2.75 o 
  -1  -3   5       35.80       28.09      2.80 o 
   0  -3   5       60.33       64.01      2.79 o 
   1  -3   5        5.96        5.39      3.41 o 
   2  -3   5     1244.97     1253.32     20.54 o 
   3  -3   5     1763.75     1695.08     19.37 o 
   4  -3   5        0.21        0.00      4.02 o 
   5  -3   5      391.73      385.02     13.56 o 
   6  -3   5      273.26      263.81      8.29 o 
   7  -3   5      165.05      160.17      7.21 o 
   8  -3   5        3.02        4.55      3.76 o 
   9  -3   5       35.05       33.75      5.35 o 
  10  -3   5      116.48      133.35     12.50 o 
  -8  -2   5       98.26       99.11     11.61 o 
  -7  -2   5        7.30        2.67      6.98 o 
  -6  -2   5       74.43       65.42      8.96 o 
  -5  -2   5       18.89       24.54      4.40 o 
  -4  -2   5        5.80        4.02      3.57 o 
  -3  -2   5     1119.60     1071.27     14.45 o 
  -2  -2   5      787.75      778.54     12.46 o 
  -1  -2   5     1188.36     1128.82      9.49 o 
   0  -2   5      112.98      122.73      3.83 o 
   1  -2   5     3470.93     3543.43     31.05 o 
   2  -2   5     1900.24     1836.70     29.09 o 
   3  -2   5        4.43        3.47      1.66 o 
   4  -2   5      527.62      488.98      9.30 o 
   5  -2   5      420.59      404.39      8.82 o 
   6  -2   5        2.22        1.83      2.98 o 
   7  -2   5       18.35       20.00      3.80 o 
   8  -2   5        0.03        0.33      3.64 o 
   9  -2   5       24.25       29.34      4.92 o 
  10  -2   5       13.55       15.18      7.68 o 
  -8  -1   5       28.53       45.32      9.56 o 
  -7  -1   5       13.93       22.65      8.04 o 
  -6  -1   5        0.19        0.00      6.47 o 
  -5  -1   5      222.96      217.25     11.56 o 
  -4  -1   5     1159.22     1186.45     21.33 o 
  -3  -1   5        0.15        0.00      4.96 o 
  -2  -1   5       66.19       56.97      3.09 o 
  -1  -1   5      102.54       90.65      3.92 o 
   0  -1   5       12.72       26.58      3.11 o 
   1  -1   5      325.03      357.09      8.55 o 
   2  -1   5       15.19       12.11      1.63 o 
   3  -1   5      270.17      305.71      6.70 o 
   4  -1   5       26.20       24.74      1.90 o 
   5  -1   5      622.98      613.77     10.20 o 
   6  -1   5     1011.03     1014.79     14.11 o 
   7  -1   5        1.87        0.75      3.40 o 
   8  -1   5      459.53      459.12     12.86 o 
   9  -1   5      656.10      646.88     25.75 o 
  10  -1   5        1.80        0.00      7.92 o 
  -8   0   5       45.82       51.90      6.35 o 
  -7   0   5       61.25       52.59      5.85 o 
  -6   0   5      304.10      297.47      8.72 o 
  -5   0   5      181.17      172.16      6.95 o 
  -4   0   5      266.32      279.04      7.57 o 
  -3   0   5       74.30       71.17      6.57 o 
  -2   0   5        3.59        5.52      4.11 o 
  -1   0   5      105.36       99.55      3.53 o 
   0   0   5       13.38        5.96      1.88 o 
   1   0   5       16.06       14.13      1.31 o 
   2   0   5       47.90       33.29      1.76 o 
   3   0   5      179.75      223.69      4.36 o 
   4   0   5       81.17       67.51      2.76 o 
   5   0   5       34.88       28.22      2.58 o 
   6   0   5      530.56      521.35      8.62 o 
   7   0   5       32.49       31.62      3.35 o 
   8   0   5       44.52       42.29      4.03 o 
   9   0   5        0.04        0.00      3.85 o 
  10   0   5        0.81        0.21      4.48 o 
  11   0   5      379.92      371.84     17.87 o 
  -8   1   5      153.29      152.53      8.72 o 
  -7   1   5      118.65      122.27      9.27 o 
  -6   1   5       90.72       96.43      5.26 o 
  -5   1   5      153.98      159.84      7.16 o 
  -4   1   5      223.44      209.43      6.85 o 
  -3   1   5      133.26      134.07      5.15 o 
  -2   1   5      529.66      548.11     15.38 o 
  -1   1   5      354.09      338.86      7.30 o 
   0   1   5      221.42      233.31      9.05 o 
   1   1   5      659.35      630.19      8.57 o 
   2   1   5        3.69        1.73      1.03 o 
   3   1   5      343.95      370.98      5.53 o 
   4   1   5      328.07      363.12      7.33 o 
   5   1   5       12.20       15.97      2.47 o 
   6   1   5      164.40      154.71      5.73 o 
   7   1   5      326.93      325.89      8.57 o 
   8   1   5      175.49      168.03      6.01 o 
   9   1   5      162.93      155.26      6.30 o 
  10   1   5      132.17      148.12      6.45 o 
  11   1   5       47.09       56.87      6.81 o 
  -8   2   5      209.92      205.59     13.85 o 
  -7   2   5      370.42      390.25     11.76 o 
  -6   2   5       10.08        9.12      4.15 o 
  -5   2   5      157.61      152.02      6.91 o 
  -4   2   5       48.63       48.18      4.46 o 
  -3   2   5      165.88      158.10      5.88 o 
  -2   2   5       33.69       25.93      5.48 o 
  -1   2   5      357.13      379.45      6.61 o 
   0   2   5       17.10       18.71      2.10 o 
   1   2   5      580.92      584.42      5.94 o 
   2   2   5      264.86      294.23      4.35 o 
   3   2   5      109.30      106.25      2.96 o 
   4   2   5       44.66       42.71      2.41 o 
   5   2   5       36.57       54.51      5.75 o 
   6   2   5      727.20      751.14     11.35 o 
   7   2   5        1.15        1.65      3.27 o 
   8   2   5       21.50       23.25      4.22 o 
   9   2   5       20.77       19.35      4.63 o 
  10   2   5       22.64       25.98      5.20 o 
  11   2   5        0.07        0.00      4.26 o 
  -7   3   5       76.07       69.76      6.92 o 
  -6   3   5       10.69        7.66      7.48 o 
  -5   3   5      305.17      292.82     14.97 o 
  -4   3   5       75.28       77.20      9.23 o 
  -3   3   5      461.30      410.03     14.61 o 
  -2   3   5      282.48      275.38     11.88 o 
  -1   3   5      542.69      514.57     10.84 o 
   0   3   5     2531.77     2498.00     55.91 o 
   1   3   5       20.17       16.22      2.11 o 
   2   3   5      745.02      743.39      6.41 o 
   3   3   5      419.82      405.94      5.80 o 
   4   3   5     1492.96     1641.52     19.55 o 
   5   3   5       49.62       54.55      5.95 o 
   6   3   5       99.74       95.21      7.68 o 
   7   3   5      321.92      338.28     13.74 o 
   8   3   5       64.32       58.70      7.68 o 
   9   3   5        0.08        5.66      5.34 o 
  10   3   5       97.82      102.14     11.11 o 
  11   3   5       24.21       15.00      7.12 o 
  -7   4   5       71.57       77.26      7.61 o 
  -6   4   5      375.71      417.30     19.64 o 
  -5   4   5      139.63      136.35     12.95 o 
  -4   4   5      696.96      664.08     20.99 o 
  -3   4   5       20.25       17.26      7.79 o 
  -2   4   5        8.80        8.93      7.16 o 
  -1   4   5      265.15      261.40     11.88 o 
   0   4   5      141.01      136.25      4.43 o 
   1   4   5       47.48       39.50      3.05 o 
   2   4   5      132.99      140.20      3.35 o 
   3   4   5      444.06      455.38      7.35 o 
   4   4   5      434.74      389.06      7.65 o 
   5   4   5        1.10        0.00      4.44 o 
   6   4   5      183.28      177.86      9.94 o 
   7   4   5      494.69      494.86     16.77 o 
   8   4   5       40.21       45.14      7.86 o 
   9   4   5       32.51       31.52      7.77 o 
  10   4   5       94.18       78.48     10.21 o 
  11   4   5       10.76       12.03      7.86 o 
  -6   5   5        3.19        0.00      8.64 o 
  -5   5   5      142.21      144.12     13.81 o 
  -4   5   5       52.00       44.25      9.97 o 
  -3   5   5      469.58      440.36     18.16 o 
  -2   5   5      685.23      661.95     20.56 o 
  -1   5   5       22.02       18.72      7.41 o 
   0   5   5     1436.53     1405.63     23.67 o 
   1   5   5     1637.94     1570.35     17.90 o 
   2   5   5      405.12      389.66      7.55 o 
   3   5   5      631.96      599.18     11.06 o 
   4   5   5        3.23        0.00      4.36 o 
   5   5   5      116.26      119.16      8.17 o 
   6   5   5      408.27      415.46     15.11 o 
   7   5   5        9.46        7.41      6.11 o 
   8   5   5       22.88       26.22      7.32 o 
   9   5   5       81.21       88.31      9.68 o 
  10   5   5      185.10      193.22     13.58 o 
  -6   6   5       19.65       18.48      9.70 o 
  -5   6   5       23.85       47.61     10.91 o 
  -4   6   5      143.56      136.13     13.74 o 
  -3   6   5      705.62      686.47     23.35 o 
  -2   6   5      163.09      143.11     13.36 o 
  -1   6   5      360.46      377.61     16.23 o 
   0   6   5      464.06      441.37     11.10 o 
   1   6   5      147.57      145.37      7.27 o 
   2   6   5       22.87       20.24      3.49 o 
   3   6   5      162.53      169.11      5.81 o 
   4   6   5      161.60      150.30      7.25 o 
   5   6   5      288.90      278.43     12.71 o 
   6   6   5       37.66       38.79      7.36 o 
   7   6   5       90.82       92.31      8.98 o 
   8   6   5      378.29      364.57     16.41 o 
   9   6   5      384.64      397.44     18.12 o 
  10   6   5      224.88      247.68     15.13 o 
  -5   7   5       13.30       17.47     11.97 o 
  -4   7   5        2.17        6.08     11.49 o 
  -3   7   5       90.47       79.40     11.99 o 
  -2   7   5       18.67       26.65     10.60 o 
  -1   7   5       80.51       95.23     11.81 o 
   0   7   5        1.14        2.59      4.55 o 
   1   7   5        1.84        5.17      4.52 o 
   2   7   5      276.32      263.13      7.48 o 
   3   7   5      468.47      482.03     11.99 o 
   4   7   5      410.99      430.37     11.76 o 
   5   7   5        5.01        4.02      6.24 o 
   6   7   5       45.98       50.02      7.57 o 
   7   7   5      235.72      221.86     13.38 o 
   8   7   5       14.06       11.83      7.30 o 
   9   7   5       30.35       24.76      7.36 o 
  -4   8   5        8.16        4.13      9.29 o 
  -3   8   5       90.02       96.82     13.96 o 
  -2   8   5      148.65      155.77     15.20 o 
  -1   8   5       42.81       33.99      9.81 o 
   0   8   5        0.14        2.22      9.45 o 
   1   8   5        1.21        4.78      4.45 o 
   2   8   5      106.89       93.97      5.40 o 
   3   8   5      184.08      178.05      8.50 o 
   4   8   5       76.44       68.75      6.59 o 
   5   8   5       10.35        6.82      6.02 o 
   6   8   5        4.55        0.25      6.53 o 
   7   8   5       84.45       72.89      9.77 o 
   8   8   5        0.07        1.41      6.35 o 
   9   8   5      127.44      122.10     12.12 o 
  -2   9   5        0.76        5.14     10.01 o 
  -1   9   5       19.44       13.85     10.80 o 
   0   9   5       49.22       45.73     11.65 o 
   1   9   5      375.09      330.78     16.99 o 
   2   9   5       24.37       24.69      4.61 o 
   3   9   5       12.07        9.85      4.61 o 
   4   9   5      218.91      220.07     14.70 o 
   5   9   5      202.70      202.43      9.73 o 
   6   9   5       25.58       24.47      7.45 o 
   7   9   5       85.26       88.67      9.90 o 
   8   9   5       98.44      100.73     11.25 o 
   0  10   5      102.08       94.47     12.46 o 
   1  10   5      160.24      179.82     14.37 o 
   2  10   5       14.02       18.05      7.21 o 
   3  10   5        0.38        0.00      7.18 o 
   4  10   5       79.05       90.05      7.40 o 
   5  10   5       36.11       46.61      6.67 o 
   6  10   5       87.10       68.85      9.07 o 
  -2 -10   6      104.46      118.13     11.43 o 
  -1 -10   6        1.53        0.79      6.76 o 
   0 -10   6       88.41       90.74     10.84 o 
   1 -10   6        0.14        0.00      8.19 o 
  -4  -9   6       58.64       64.30      6.46 o 
  -3  -9   6       22.45       23.19      6.85 o 
  -2  -9   6      124.16      123.00     11.61 o 
  -1  -9   6        0.09        0.00      7.03 o 
   0  -9   6      151.41      183.97     13.94 o 
   1  -9   6       19.50       17.31      8.76 o 
   2  -9   6       91.38      110.61     10.93 o 
   3  -9   6       26.73       42.27      9.14 o 
   4  -9   6       21.90       11.27      8.10 o 
  -5  -8   6        3.14        5.52      4.86 o 
  -4  -8   6      100.12      107.08      7.33 o 
  -3  -8   6      374.00      381.49     12.45 o 
  -2  -8   6       36.08       38.88      8.10 o 
  -1  -8   6      387.91      395.75     17.22 o 
   0  -8   6       38.80       42.23      8.49 o 
   1  -8   6       52.87       52.60      8.67 o 
   2  -8   6        6.53        5.66      7.14 o 
   3  -8   6        2.46        0.00      6.22 o 
   4  -8   6       49.51       46.74      8.26 o 
   5  -8   6        0.78        5.32      6.51 o 
  -6  -7   6       34.95       43.93      8.46 o 
  -5  -7   6       57.50       58.17      9.11 o 
  -4  -7   6      147.48      147.41      7.46 o 
  -3  -7   6        0.01        0.90      3.90 o 
  -2  -7   6      169.02      165.65     11.61 o 
  -1  -7   6       17.36       12.64      5.77 o 
   0  -7   6      109.77      113.05      9.88 o 
   1  -7   6      108.28      116.67      9.86 o 
   2  -7   6       17.22       15.15      6.60 o 
   3  -7   6     1542.29     1512.94     30.89 o 
   4  -7   6       14.89       18.09      7.12 o 
   5  -7   6       95.52       85.08      9.14 o 
   6  -7   6      319.81      359.52     17.24 o 
   7  -7   6       40.73       50.40      8.96 o 
  -7  -6   6        6.79        3.57      6.38 o 
  -6  -6   6        0.51        0.00      7.07 o 
  -5  -6   6       52.59       49.65      5.69 o 
  -4  -6   6        0.49        0.00      3.51 o 
  -3  -6   6      244.90      242.35     14.97 o 
  -2  -6   6      302.18      282.32      9.01 o 
  -1  -6   6      246.02      229.27     12.06 o 
   0  -6   6     1230.66     1183.17     25.23 o 
   1  -6   6       40.70       32.06      6.94 o 
   2  -6   6      744.38      720.27     20.38 o 
   3  -6   6      442.30      447.61     16.54 o 
   4  -6   6      211.01      218.94     12.46 o 
   5  -6   6       74.80       64.56      8.64 o 
   6  -6   6       68.36       66.76      8.37 o 
   7  -6   6        0.30        0.00      5.57 o 
   8  -6   6       95.28       93.18      7.65 o 
  -7  -5   6       91.37       78.01     11.11 o 
  -6  -5   6      167.43      192.10     13.47 o 
  -5  -5   6      155.86      166.35     11.31 o 
  -4  -5   6      104.22      106.29      5.04 o 
  -3  -5   6      126.12      121.23      4.26 o 
  -2  -5   6        7.28        6.96      3.06 o 
  -1  -5   6      223.10      223.43     10.96 o 
   0  -5   6        3.96        0.00      4.85 o 
   1  -5   6       90.49       78.17      7.27 o 
   2  -5   6       61.06       60.66      7.14 o 
   3  -5   6       92.23       79.22      8.28 o 
   4  -5   6     1336.40     1280.94     26.15 o 
   5  -5   6      604.48      610.59     18.83 o 
   6  -5   6       25.88       15.06      5.97 o 
   7  -5   6      307.45      314.49     10.52 o 
   8  -5   6      149.26      147.30      7.91 o 
  -7  -4   6      156.18      166.08     13.29 o 
  -6  -4   6       49.15       37.02      7.99 o 
  -5  -4   6      174.30      185.16     12.28 o 
  -4  -4   6       40.20       39.36      5.59 o 
  -3  -4   6      328.62      319.99      6.06 o 
  -2  -4   6        0.62        1.13      2.34 o 
  -1  -4   6       58.31       59.14      4.13 o 
   0  -4   6      104.28       97.79      7.18 o 
   1  -4   6      154.69      171.64      9.25 o 
   2  -4   6      118.81      126.59      8.64 o 
   3  -4   6       27.51       25.79      6.22 o 
   4  -4   6      128.51      122.77      9.02 o 
   5  -4   6      169.68      164.21     10.46 o 
   6  -4   6       17.79       15.09      5.23 o 
   7  -4   6        2.20        3.88      3.94 o 
   8  -4   6        2.95        3.28      4.40 o 
   9  -4   6      151.67      144.79      8.24 o 
  -8  -3   6        2.25        7.45      7.68 o 
  -7  -3   6        9.26        6.35      8.06 o 
  -6  -3   6      159.12      165.22     12.32 o 
  -5  -3   6      107.78      114.06     10.12 o 
  -4  -3   6      208.21      211.31      7.91 o 
  -3  -3   6      877.89      843.59     19.49 o 
  -2  -3   6      289.14      262.70      7.47 o 
  -1  -3   6      100.65       92.38      6.26 o 
   0  -3   6      130.99      125.06      7.36 o 
   1  -3   6        4.12        4.71      3.77 o 
   2  -3   6        2.33        2.74      4.00 o 
   3  -3   6      405.70      412.46      9.41 o 
   4  -3   6       18.27       15.58      5.21 o 
   5  -3   6        4.60        5.93      5.16 o 
   6  -3   6        4.00        2.12      3.61 o 
   7  -3   6       80.14       72.24      5.41 o 
   8  -3   6       10.49       15.59      5.78 o 
   9  -3   6       11.03        6.68      4.56 o 
  -8  -2   6       23.77       28.04      8.93 o 
  -7  -2   6       17.22       18.57      8.49 o 
  -6  -2   6      173.48      171.24     12.28 o 
  -5  -2   6       90.30       85.81      6.29 o 
  -4  -2   6       16.98       11.45      5.81 o 
  -3  -2   6        4.05        3.79      5.30 o 
  -2  -2   6       28.93       26.61      3.22 o 
  -1  -2   6      660.69      629.42     10.24 o 
   0  -2   6       52.93       49.84      4.62 o 
   1  -2   6     1157.77     1153.36     19.04 o 
   2  -2   6     2012.65     1919.70     18.45 o 
   3  -2   6      105.52      102.18      3.48 o 
   4  -2   6      736.11      710.21     20.26 o 
   5  -2   6       22.74       16.59      5.48 o 
   6  -2   6      121.64      106.90      8.96 o 
   7  -2   6        0.16        1.35      3.63 o 
   8  -2   6        0.79        2.37      3.98 o 
   9  -2   6       23.25       31.36      5.98 o 
  10  -2   6       33.47       27.51      6.90 o 
  -8  -1   6       12.80       15.47      7.95 o 
  -7  -1   6        0.04        0.36      6.94 o 
  -6  -1   6       24.92       26.09      7.83 o 
  -5  -1   6       82.47       85.53      8.82 o 
  -4  -1   6     1136.42     1127.65     22.76 o 
  -3  -1   6      172.48      189.83     10.10 o 
  -2  -1   6      764.14      744.09     17.35 o 
  -1  -1   6       43.83       36.28      3.03 o 
   0  -1   6     1557.47     1627.45     15.49 o 
   1  -1   6       56.08       62.75     12.96 o 
   2  -1   6       49.89       57.80      2.56 o 
   3  -1   6      452.20      463.44     10.62 o 
   4  -1   6       11.18       10.33      3.10 o 
   5  -1   6       66.39       62.33      4.50 o 
   6  -1   6      441.93      414.90     15.18 o 
   7  -1   6        0.25        0.09      5.70 o 
   8  -1   6      463.84      443.97     17.13 o 
   9  -1   6       87.53      100.28      9.68 o 
  10  -1   6        1.11        0.00      6.49 o 
  -7   0   6        7.94       12.86      7.14 o 
  -6   0   6      105.01      120.29      7.36 o 
  -5   0   6     1493.91     1485.85     27.39 o 
  -4   0   6       75.19       74.33      8.49 o 
  -3   0   6      588.77      579.72     16.34 o 
  -2   0   6      138.00      138.02      9.09 o 
  -1   0   6      112.40      118.32      4.32 o 
   0   0   6      114.68      137.64      4.82 o 
   1   0   6        0.09        0.00      1.20 o 
   2   0   6     1657.40     1769.86     16.28 o 
   3   0   6       14.59       13.45      1.78 o 
   4   0   6      822.96      852.82     11.30 o 
   5   0   6     1925.52     1952.36     41.50 o 
   6   0   6        1.57        0.79      2.99 o 
   7   0   6     1229.54     1199.75     17.20 o 
   8   0   6      325.06      340.03     10.44 o 
   9   0   6       15.52       14.50      6.58 o 
  10   0   6       79.55       90.83      9.59 o 
  -7   1   6       67.29       64.25     10.60 o 
  -6   1   6       26.23       23.55      7.21 o 
  -5   1   6        3.24        2.45      6.15 o 
  -4   1   6      334.62      348.00     14.28 o 
  -3   1   6      157.59      155.48     10.12 o 
  -2   1   6       85.45       92.92      8.40 o 
  -1   1   6       99.66       99.58      7.92 o 
   0   1   6      216.76      221.63      5.70 o 
   1   1   6     1273.76     1251.60     15.36 o 
   2   1   6       78.40       63.33      2.09 o 
   3   1   6       26.72       26.25      1.76 o 
   4   1   6       12.23        6.52      1.88 o 
   5   1   6       81.36       81.63      3.71 o 
   6   1   6       20.93       21.44      3.75 o 
   7   1   6      298.02      302.36     19.00 o 
   8   1   6       87.79       85.44     13.69 o 
   9   1   6      374.05      346.84     11.07 o 
  10   1   6      193.63      200.29     16.87 o 
  11   1   6       33.22       42.68      7.72 o 
  -7   2   6      224.93      229.34     14.46 o 
  -6   2   6        9.57       13.40      6.60 o 
  -5   2   6       74.74       79.72      9.59 o 
  -4   2   6      317.25      328.99     14.73 o 
  -3   2   6      100.97       97.70      9.09 o 
  -2   2   6      708.96      715.87     18.41 o 
  -1   2   6        7.88        7.95      5.19 o 
   0   2   6      150.37      148.86      9.00 o 
   1   2   6      401.73      384.85      5.22 o 
   2   2   6        0.02        0.27      1.23 o 
   3   2   6      185.97      197.40      4.06 o 
   4   2   6       93.93       96.57      3.18 o 
   5   2   6      613.82      637.95     15.06 o 
   6   2   6      329.15      338.80     12.19 o 
   7   2   6      106.62      105.20      8.53 o 
   8   2   6      592.38      604.77     18.77 o 
   9   2   6        7.01       13.04      5.95 o 
  10   2   6        0.14        1.03      4.99 o 
  11   2   6       68.97       75.19      8.22 o 
  -7   3   6      231.99      219.25     10.50 o 
  -6   3   6      126.02      125.47     12.39 o 
  -5   3   6       33.79       28.42      8.87 o 
  -4   3   6      380.58      373.89     15.83 o 
  -3   3   6       45.33       37.20      8.15 o 
  -2   3   6      336.19      342.44     14.34 o 
  -1   3   6        0.64        4.51      6.49 o 
   0   3   6      393.31      413.78     13.78 o 
   1   3   6       40.03       37.87      3.01 o 
   2   3   6      281.76      283.26      4.94 o 
   3   3   6      297.00      296.52      5.17 o 
   4   3   6       23.85       25.42      2.81 o 
   5   3   6       24.49       23.82      5.03 o 
   6   3   6       31.09       31.23      5.79 o 
   7   3   6        0.23        1.46      5.14 o 
   8   3   6      118.35      128.52     10.17 o 
   9   3   6        1.00        1.26      6.60 o 
  10   3   6       55.26       55.85      8.87 o 
  -6   4   6       21.78       21.53     10.98 o 
  -5   4   6       23.76       24.63      9.99 o 
  -4   4   6      326.65      343.18     16.57 o 
  -3   4   6        5.90        1.82      6.91 o 
  -2   4   6      512.06      484.47     17.02 o 
  -1   4   6      731.11      722.11     19.17 o 
   0   4   6      279.94      263.35     12.44 o 
   1   4   6     1102.12     1063.04     15.34 o 
   2   4   6        1.13        1.08      1.66 o 
   3   4   6       55.11       52.29      3.47 o 
   4   4   6       45.05       49.42      3.55 o 
   5   4   6       99.53      101.87      7.70 o 
   6   4   6       33.39       25.70      5.54 o 
   7   4   6      223.37      218.81     12.19 o 
   8   4   6       59.26       51.43      7.50 o 
   9   4   6       35.59       37.53      7.92 o 
  10   4   6        1.00        0.31      6.40 o 
  -5   5   6      133.62      144.12     14.46 o 
  -4   5   6       40.50       40.97     10.06 o 
  -3   5   6       28.32       20.05      9.61 o 
  -2   5   6       81.11       66.79     10.33 o 
  -1   5   6        1.28        0.00      8.17 o 
   0   5   6       42.11       29.23      7.68 o 
   1   5   6     1117.77     1031.03     15.54 o 
   2   5   6      106.99       96.17      4.80 o 
   3   5   6      649.11      625.40     14.22 o 
   4   5   6        5.64        9.03      3.96 o 
   5   5   6       91.43       86.92      7.54 o 
   6   5   6      829.82      824.23     20.97 o 
   7   5   6        0.02        0.00      5.59 o 
   8   5   6       13.29       13.92      6.82 o 
   9   5   6      262.91      272.04     15.00 o 
  10   5   6        0.22        3.41      7.50 o 
  -5   6   6        0.94        1.73      9.97 o 
  -4   6   6      105.32       87.37     13.58 o 
  -3   6   6      529.48      506.04     22.02 o 
  -2   6   6       19.52       18.92      9.02 o 
  -1   6   6      305.60      312.83     15.89 o 
   0   6   6      607.70      615.66     19.60 o 
   1   6   6        9.38       10.41      4.58 o 
   2   6   6      258.14      248.52      7.09 o 
   3   6   6      177.48      169.70      6.00 o 
   4   6   6       74.65       68.95      5.83 o 
   5   6   6        2.47        3.90      4.47 o 
   6   6   6        0.61        1.10      6.06 o 
   7   6   6      106.36      109.98      9.92 o 
   8   6   6        0.69        2.58      6.49 o 
   9   6   6      215.88      228.44     14.82 o 
  10   6   6       97.16      107.44     12.08 o 
  -4   7   6      322.77      364.10     21.15 o 
  -3   7   6        2.00        6.49     11.22 o 
  -2   7   6       54.28       58.68     11.99 o 
  -1   7   6       67.41       57.27     10.62 o 
   0   7   6       69.84       47.17      9.74 o 
   1   7   6       47.85       37.68      5.81 o 
   2   7   6        3.40        1.13      3.80 o 
   3   7   6      632.06      570.23     20.38 o 
   4   7   6      700.90      680.68     14.97 o 
   5   7   6      185.35      168.44      8.51 o 
   6   7   6      455.99      440.22     17.33 o 
   7   7   6      225.48      242.45     13.96 o 
   8   7   6      399.70      418.47     18.14 o 
   9   7   6       40.83       38.25      8.96 o 
  -3   8   6       12.79       13.24     11.31 o 
  -2   8   6      189.16      197.95     16.41 o 
  -1   8   6       19.39       27.54     10.57 o 
   0   8   6       28.76       51.30     11.07 o 
   1   8   6      159.68      158.78      8.77 o 
   2   8   6      280.66      278.02      8.47 o 
   3   8   6      205.72      235.03      9.77 o 
   4   8   6        0.09        0.00      5.22 o 
   5   8   6        9.80       11.91      5.25 o 
   6   8   6       10.55       11.38      6.80 o 
   7   8   6       49.60       41.60      8.67 o 
   8   8   6      189.04      183.05     13.20 o 
  -1   9   6      110.99      139.54     14.41 o 
   0   9   6      121.82      143.94     14.10 o 
   1   9   6      237.70      240.09     15.89 o 
   2   9   6      121.19      116.61      6.39 o 
   3   9   6       18.38       14.24      5.10 o 
   4   9   6        2.86       11.22      5.53 o 
   5   9   6        6.08       12.67      5.22 o 
   6   9   6       33.80       27.64      5.78 o 
   7   9   6       67.82       86.50     10.19 o 
   1  10   6        0.55        0.76      9.07 o 
   2  10   6      165.10      161.92     12.91 o 
   3  10   6      146.33      125.11     11.43 o 
   4  10   6      136.83      155.68      9.54 o 
   5  10   6       11.77       22.04      6.10 o 
  -2  -9   7        2.57        7.88      7.54 o 
  -1  -9   7      166.74      157.68     12.59 o 
   0  -9   7       31.49       40.14      8.91 o 
   1  -9   7       55.45       57.51      9.94 o 
   2  -9   7       34.12       37.38      8.15 o 
   3  -9   7      134.91      144.28     12.32 o 
  -4  -8   7       19.82       23.19      6.94 o 
  -3  -8   7       21.09       12.71      5.52 o 
  -2  -8   7       43.37       39.69      8.13 o 
  -1  -8   7       51.02       63.91      9.50 o 
   0  -8   7      142.44      131.21     10.80 o 
   1  -8   7       69.58       64.27      9.70 o 
   2  -8   7       59.96       57.45      8.67 o 
   3  -8   7       14.70       23.48      7.52 o 
   4  -8   7      109.14      112.60     11.70 o 
   5  -8   7        0.01        2.54      7.48 o 
  -3  -7   7       18.56       18.09      6.20 o 
  -2  -7   7      164.31      179.32     12.10 o 
  -1  -7   7       32.49       28.85      7.86 o 
   0  -7   7        2.68        2.69      5.86 o 
   1  -7   7       27.48       20.52      7.16 o 
   2  -7   7        4.62        2.27      6.64 o 
   3  -7   7       31.15       34.71      8.06 o 
   4  -7   7       50.53       50.44      8.78 o 
   5  -7   7       21.40       17.85      7.52 o 
   6  -7   7      132.16      147.31     12.75 o 
  -6  -6   7      205.84      212.32     14.66 o 
  -5  -6   7        0.07        0.00      6.08 o 
  -3  -6   7      143.05      127.83      6.93 o 
  -2  -6   7       51.97       48.40      6.85 o 
  -1  -6   7        7.43        6.24      5.16 o 
   0  -6   7      104.88      107.37      9.32 o 
   1  -6   7       52.37       45.48      7.45 o 
   2  -6   7      108.52      107.60      9.41 o 
   3  -6   7       84.38       88.92      9.38 o 
   4  -6   7        2.41        1.10      6.94 o 
   5  -6   7        6.29       10.75      7.09 o 
   6  -6   7       23.41       31.83      6.94 o 
   7  -6   7        4.45        0.00      6.06 o 
  -6  -5   7      113.73      105.17     10.87 o 
  -5  -5   7      191.16      186.44     12.39 o 
  -4  -5   7     1014.01     1031.47     17.13 o 
  -3  -5   7       94.21       91.80      6.08 o 
  -2  -5   7      547.07      532.04     16.75 o 
  -1  -5   7     2775.01     2686.60     36.48 o 
   0  -5   7       57.18       55.22      7.43 o 
   1  -5   7      702.73      677.15     19.17 o 
   2  -5   7      705.70      709.75     19.84 o 
   3  -5   7       82.39       73.70      8.78 o 
   4  -5   7       53.85       45.57      6.89 o 
   5  -5   7       42.07       36.75      6.91 o 
   6  -5   7       15.05        8.19      6.42 o 
   7  -5   7       10.07        3.97      6.51 o 
   8  -5   7       16.87        8.22      6.40 o 
  -7  -4   7      183.24      234.64     15.40 o 
  -6  -4   7       52.91       50.08      8.87 o 
  -5  -4   7       39.81       33.43      7.45 o 
  -4  -4   7       22.06       22.57      4.73 o 
  -3  -4   7       11.61       11.98      4.01 o 
  -2  -4   7       19.61       22.28      5.13 o 
  -1  -4   7       12.03       12.01      4.92 o 
   0  -4   7      314.66      298.50     12.14 o 
   1  -4   7      832.34      789.87     19.19 o 
   2  -4   7       52.49       50.06      7.43 o 
   3  -4   7     3417.31     3294.65     40.34 o 
   4  -4   7     1716.07     1686.59     30.08 o 
   5  -4   7      368.94      360.04     15.38 o 
   6  -4   7      693.61      697.96     21.03 o 
   7  -4   7      302.18      296.35     14.84 o 
   8  -4   7       52.37       46.78      8.42 o 
   9  -4   7      105.81      122.50     11.00 o 
  -7  -3   7        4.75        6.38      8.64 o 
  -6  -3   7        2.51        0.00      7.90 o 
  -5  -3   7       29.12       21.53      8.01 o 
  -4  -3   7        6.48        7.56      4.48 o 
  -3  -3   7      262.93      282.12     12.84 o 
  -2  -3   7      255.05      244.99     11.99 o 
  -1  -3   7       51.81       54.13      4.49 o 
   0  -3   7      180.88      174.32      8.91 o 
   1  -3   7       10.53       11.92      4.83 o 
   2  -3   7      336.20      297.38     11.92 o 
   3  -3   7      146.09      144.64      9.56 o 
   4  -3   7     1506.42     1506.37     27.77 o 
   5  -3   7       40.44       35.72      7.48 o 
   6  -3   7       18.13       10.01      5.50 o 
   7  -3   7        0.33        0.00      5.14 o 
   8  -3   7      357.23      341.90     16.23 o 
   9  -3   7       24.90       21.96      7.77 o 
  -7  -2   7        3.79        8.91      7.30 o 
  -6  -2   7       42.62       61.94      9.43 o 
  -5  -2   7       28.19       28.73      4.95 o 
  -4  -2   7       24.02       19.55      6.47 o 
  -3  -2   7      637.55      629.60     18.23 o 
  -2  -2   7       83.19       81.29      7.86 o 
  -1  -2   7        1.20        1.94      2.59 o 
   0  -2   7        0.85        0.00      2.66 o 
   1  -2   7      117.28      107.73      7.07 o 
   2  -2   7      158.03      162.33      8.84 o 
   3  -2   7      407.90      398.11     13.58 o 
   4  -2   7      289.86      295.38     12.89 o 
   5  -2   7      158.34      143.74     10.35 o 
   6  -2   7      347.43      328.47     14.34 o 
   7  -2   7      140.11      141.90     10.42 o 
   8  -2   7        0.39        0.00      6.04 o 
   9  -2   7      504.36      495.92     19.46 o 
  10  -2   7       23.29       14.75      7.45 o 
  -7  -1   7       37.01       34.14      8.60 o 
  -6  -1   7       26.13       18.52      8.49 o 
  -5  -1   7       25.15       19.71      7.27 o 
  -4  -1   7       22.92       19.78      7.07 o 
  -3  -1   7       41.40       35.99      7.09 o 
  -2  -1   7       11.35       16.12      6.40 o 
  -1  -1   7       18.15       13.22      5.77 o 
   0  -1   7      217.65      216.68     10.09 o 
   1  -1   7       21.61       16.32      3.08 o 
   2  -1   7        7.16        3.59      3.14 o 
   3  -1   7      171.21      165.39      6.07 o 
   4  -1   7       37.44       36.14      3.90 o 
   5  -1   7      222.33      218.27     11.45 o 
   6  -1   7      161.29      148.95     10.62 o 
   7  -1   7        0.03        2.11      5.43 o 
   8  -1   7        2.18        2.56      5.59 o 
   9  -1   7      106.00      103.96     10.84 o 
  10  -1   7        1.08        1.01      6.11 o 
  -7   0   7        0.10        0.00      7.25 o 
  -6   0   7       95.34       99.89     13.03 o 
  -5   0   7      432.97      449.83     17.13 o 
  -4   0   7       11.51       13.94      7.18 o 
  -3   0   7       14.21       14.32      6.85 o 
  -2   0   7      153.85      131.48      9.68 o 
  -1   0   7      196.66      199.97     10.82 o 
   0   0   7       10.14       11.48      2.82 o 
   1   0   7        0.45        1.29      2.53 o 
   2   0   7       16.61       16.70      2.68 o 
   3   0   7        0.33        0.47      2.62 o 
   4   0   7       21.96       20.31      3.09 o 
   5   0   7      565.28      587.28     14.88 o 
   6   0   7        1.37        4.01      3.86 o 
   7   0   7      589.73      554.49     12.18 o 
   8   0   7       25.48       28.94      4.66 o 
   9   0   7        3.51        0.65      6.47 o 
  10   0   7      133.37      154.83     12.53 o 
  -6   1   7       85.19       70.11      8.67 o 
  -5   1   7       11.76        7.61      7.12 o 
  -4   1   7      173.34      168.64     11.40 o 
  -3   1   7        3.33        9.29      6.60 o 
  -2   1   7        0.52        3.73      6.82 o 
  -1   1   7      170.73      172.12     10.73 o 
   0   1   7        7.61        7.03      5.63 o 
   1   1   7      774.33      833.52     25.79 o 
   2   1   7      241.47      220.66      5.66 o 
   3   1   7      116.26      113.38      4.48 o 
   4   1   7     1131.25     1113.20     12.15 o 
   5   1   7      157.49      160.40      5.37 o 
   6   1   7      326.00      314.40      7.39 o 
   7   1   7        3.49        5.13      3.59 o 
   8   1   7       10.85        9.66      4.18 o 
   9   1   7       97.21       87.92     10.49 o 
  10   1   7        4.83        4.97      5.90 o 
  -6   2   7       17.31       11.52      8.49 o 
  -5   2   7       19.59       16.61      7.61 o 
  -4   2   7       33.86       46.81      9.79 o 
  -3   2   7      146.72      165.31     11.47 o 
  -2   2   7     1068.50     1077.97     23.75 o 
  -1   2   7        3.40        4.20      6.78 o 
   0   2   7     1764.41     1813.90     28.33 o 
   1   2   7      515.81      482.17     26.06 o 
   2   2   7      108.13      101.64      4.35 o 
   3   2   7      469.39      446.76      7.28 o 
   4   2   7      138.63      130.43      7.11 o 
   5   2   7       20.32       21.20      3.26 o 
   6   2   7       47.70       41.19      4.60 o 
   7   2   7        1.03        2.34      3.85 o 
   8   2   7      611.35      587.79     13.66 o 
   9   2   7       54.10       57.57      6.03 o 
  10   2   7       28.30       28.28      6.94 o 
  -6   3   7      244.32      276.35     16.95 o 
  -5   3   7      137.28      128.41     12.23 o 
  -4   3   7       25.66       19.60      7.90 o 
  -3   3   7      569.27      543.11     18.74 o 
  -2   3   7      251.96      236.34     13.24 o 
  -1   3   7        8.64       15.83      7.36 o 
   0   3   7        0.03        0.43      6.49 o 
   1   3   7       48.00       45.25      5.15 o 
   2   3   7     1148.36     1098.89     14.83 o 
   3   3   7      199.37      201.52      5.63 o 
   4   3   7      848.94      855.79     11.90 o 
   5   3   7      805.04      798.77     13.85 o 
   6   3   7        0.46        3.17      4.51 o 
   7   3   7      976.50     1006.54     22.81 o 
   8   3   7      447.79      489.70     17.47 o 
   9   3   7       24.16       18.43      6.47 o 
  10   3   7       54.19       40.79      7.83 o 
  -5   4   7       50.55       49.28     10.37 o 
  -4   4   7        1.06        0.00      9.14 o 
  -3   4   7        4.04        8.35      8.76 o 
  -2   4   7        9.64       12.14      7.45 o 
  -1   4   7      220.47      224.80     13.33 o 
   0   4   7       53.61       61.62      9.09 o 
   1   4   7      481.12      487.81     15.21 o 
   2   4   7      320.29      335.11      7.38 o 
   3   4   7        0.05        0.00      2.84 o 
   4   4   7        4.99        5.46      2.87 o 
   5   4   7      107.06      112.80      6.37 o 
   6   4   7       88.86      100.26      8.69 o 
   7   4   7      186.67      175.55     11.00 o 
   8   4   7       12.36        9.25      5.88 o 
   9   4   7      178.10      181.75     12.89 o 
  10   4   7       20.14       22.72      7.57 o 
  -5   5   7       44.75       47.57     11.99 o 
  -4   5   7        2.67        3.70      9.81 o 
  -3   5   7      105.51      102.95     11.70 o 
  -2   5   7        9.56        3.82      8.73 o 
  -1   5   7      131.51      124.57     11.58 o 
   0   5   7      190.43      197.86     11.81 o 
   1   5   7        4.46        3.82      4.67 o 
   2   5   7      117.85      123.03      5.33 o 
   3   5   7       41.17       33.85      3.66 o 
   4   5   7       56.25       58.42      5.21 o 
   5   5   7      171.18      177.96      8.00 o 
   6   5   7      379.75      376.67     11.44 o 
   7   5   7        5.47        3.82      6.11 o 
   8   5   7      171.22      178.31     12.17 o 
   9   5   7        0.15        3.19      7.27 o 
  10   5   7       58.74       79.00     11.38 o 
  -4   6   7       14.90        8.78      9.90 o 
  -3   6   7       15.86        9.00      9.02 o 
  -2   6   7       38.33       35.24     10.37 o 
  -1   6   7       83.07       79.45     11.40 o 
   0   6   7      127.22      115.10     10.91 o 
   1   6   7        8.06        6.40      4.51 o 
   2   6   7      239.52      229.94      7.08 o 
   3   6   7       70.85       65.51      4.61 o 
   4   6   7      263.23      280.17      9.92 o 
   5   6   7      177.53      183.25      8.54 o 
   6   6   7      120.19      113.41      7.46 o 
   7   6   7      150.68      151.75     11.29 o 
   8   6   7        0.31        0.00      5.93 o 
   9   6   7        3.67        6.94      7.95 o 
  -3   7   7       15.18       19.04      9.54 o 
  -2   7   7       60.59       76.21     13.60 o 
  -1   7   7      158.96      176.63     14.70 o 
   0   7   7       12.00       16.30      9.02 o 
   1   7   7       32.54       36.24      5.99 o 
   2   7   7        5.14        1.61      3.66 o 
   3   7   7        0.37        0.31      4.10 o 
   4   7   7      130.85      120.88      7.68 o 
   5   7   7        2.30        0.59      4.86 o 
   6   7   7       82.67       92.82      7.57 o 
   7   7   7       70.66       66.70      9.11 o 
   8   7   7       37.57       32.75      8.73 o 
   9   7   7      259.65      290.89     17.60 o 
  -2   8   7       26.18       21.82     10.60 o 
  -1   8   7       19.87       15.58     10.44 o 
   0   8   7        2.74        0.00      9.97 o 
   1   8   7        8.48        1.87      5.17 o 
   2   8   7      167.50      141.60      6.81 o 
   3   8   7      375.25      364.43     11.80 o 
   4   8   7       51.69       37.68      6.14 o 
   5   8   7      274.02      264.55     11.05 o 
   6   8   7       95.04      101.97      8.10 o 
   7   8   7       22.82       17.13      6.40 o 
   8   8   7        0.90        0.00      7.54 o 
   0   9   7      146.96      173.08     16.41 o 
   1   9   7       30.84       38.31      6.50 o 
   2   9   7      153.03      174.70      8.66 o 
   3   9   7       49.92       40.23      6.26 o 
   4   9   7       16.92       11.95      5.57 o 
   5   9   7        0.37        2.64      5.11 o 
   6   9   7       94.28       72.54     11.31 o 
  -2  -8   8       15.81       16.59      7.21 o 
  -1  -8   8        1.28       10.26      7.57 o 
   0  -8   8        9.47       10.19      7.03 o 
   1  -8   8       92.58      101.56     10.62 o 
   2  -8   8       67.87       79.27     10.73 o 
   3  -8   8       10.23        8.35      7.09 o 
   4  -8   8      158.68      152.27     13.29 o 
  -3  -7   8        2.55        3.79      6.98 o 
  -2  -7   8      164.00      188.21     12.48 o 
  -1  -7   8      207.48      180.38     12.06 o 
   0  -7   8      195.63      175.86     12.23 o 
   1  -7   8      283.50      261.15     15.15 o 
   2  -7   8        4.60        0.00      6.35 o 
   3  -7   8       42.13       45.71      8.89 o 
   4  -7   8       26.37       17.24      8.10 o 
   5  -7   8       14.17        7.39      7.30 o 
  -3  -6   8        3.33        1.12      6.78 o 
  -2  -6   8       68.89       79.60      8.17 o 
  -1  -6   8       42.47       43.51      7.12 o 
   0  -6   8        0.20        4.47      6.44 o 
   1  -6   8       75.62       58.37      8.31 o 
   2  -6   8       36.87       41.22      7.16 o 
   3  -6   8      270.86      257.47     13.94 o 
   4  -6   8        0.17        0.00      7.09 o 
   5  -6   8      341.08      350.41     17.02 o 
   6  -6   8      248.80      278.14     15.60 o 
  -5  -5   8      116.86      106.23     11.07 o 
  -4  -5   8       46.23       62.25      6.19 o 
  -3  -5   8       33.66       29.99      7.66 o 
  -2  -5   8        3.44        3.75      6.56 o 
  -1  -5   8      100.27      118.55      9.47 o 
   0  -5   8      552.15      493.49     17.15 o 
   1  -5   8        0.09        2.69      5.05 o 
   2  -5   8       69.28       73.27      8.49 o 
   3  -5   8      114.53      117.09      9.72 o 
   4  -5   8       14.36       17.04      7.41 o 
   5  -5   8       42.72       40.95      7.99 o 
   6  -5   8        0.12        3.26      5.23 o 
   7  -5   8        5.62        2.09      5.52 o 
  -6  -4   8       35.44       27.48      8.78 o 
  -5  -4   8      404.92      408.64     18.09 o 
  -4  -4   8        7.28        7.71      4.62 o 
  -3  -4   8      338.78      338.27     10.65 o 
  -2  -4   8      492.66      484.83     17.80 o 
  -1  -4   8       37.65       42.46      4.85 o 
   0  -4   8      137.98      140.87      9.61 o 
   1  -4   8      170.49      149.33     10.10 o 
   2  -4   8       35.30       29.05      6.64 o 
   3  -4   8       46.40       42.88      7.07 o 
   4  -4   8        3.33        3.30      5.63 o 
   5  -4   8      134.37      117.65     10.46 o 
   6  -4   8        5.23        6.40      6.40 o 
   7  -4   8        2.32        1.86      6.31 o 
   8  -4   8        5.99        6.58      5.97 o 
  -6  -3   8        3.73        0.00      7.21 o 
  -5  -3   8        0.04        0.27      7.05 o 
  -4  -3   8       93.60       89.89      6.86 o 
  -3  -3   8      254.50      277.92     14.12 o 
  -2  -3   8       31.49       29.48      7.95 o 
  -1  -3   8      320.64      342.26     15.02 o 
   0  -3   8      345.08      347.81      9.57 o 
   1  -3   8        1.59        0.00      4.56 o 
   2  -3   8     1598.01     1526.57     26.94 o 
   3  -3   8      577.14      568.16     17.67 o 
   4  -3   8      365.18      350.18     14.68 o 
   5  -3   8      368.78      358.89     15.67 o 
   6  -3   8      240.99      230.42     13.02 o 
   7  -3   8       19.00       15.76      6.22 o 
   8  -3   8       40.82       31.94      7.61 o 
   9  -3   8        0.20        0.00      7.77 o 
  -6  -2   8       23.88       20.61      8.98 o 
  -5  -2   8       78.35       89.63      7.90 o 
  -4  -2   8      550.33      586.64     19.22 o 
  -3  -2   8       98.85       98.15     10.21 o 
  -2  -2   8       49.45       63.35      8.42 o 
  -1  -2   8      264.87      260.68     12.86 o 
   0  -2   8       21.48       23.24      3.76 o 
   1  -2   8       10.28        7.81      3.64 o 
   2  -2   8      132.62      124.82      8.69 o 
   3  -2   8      935.69      911.76     21.24 o 
   4  -2   8      208.98      201.52     11.40 o 
   5  -2   8        0.12        0.00      5.68 o 
   6  -2   8      337.88      318.75     15.18 o 
   7  -2   8      261.75      252.03     13.99 o 
   8  -2   8        6.92        3.75      5.37 o 
   9  -2   8      581.36      597.66     21.91 o 
  -6  -1   8        0.01        1.35      6.64 o 
  -5  -1   8      149.44      137.95     11.61 o 
  -4  -1   8      137.80      140.93     11.47 o 
  -3  -1   8       29.12       21.98      6.98 o 
  -2  -1   8       62.85       48.11      8.01 o 
  -1  -1   8        8.46        9.00      5.97 o 
   0  -1   8      164.76      179.88     11.02 o 
   1  -1   8       29.42       28.65      3.80 o 
   2  -1   8        0.04        1.13      3.18 o 
   3  -1   8      347.29      342.02      9.44 o 
   4  -1   8      779.34      780.82     13.41 o 
   5  -1   8     1563.54     1519.32     28.64 o 
   6  -1   8      112.87      107.17      9.59 o 
   7  -1   8        0.55        0.00      5.39 o 
   8  -1   8      343.78      328.63     16.48 o 
   9  -1   8        6.10       15.92      7.21 o 
  -6   0   8        0.54        0.00      7.50 o 
  -5   0   8       12.96       20.92      8.42 o 
  -4   0   8       57.72       61.51      9.43 o 
  -3   0   8        9.37        7.48      6.98 o 
  -2   0   8       92.90       98.51      9.90 o 
  -1   0   8      111.05      108.16      9.63 o 
   0   0   8      172.65      177.01     11.09 o 
   1   0   8       27.54       30.99      3.58 o 
   2   0   8       91.11       94.37      5.33 o 
   3   0   8      881.49      848.39     11.23 o 
   4   0   8      297.21      279.35      8.75 o 
   5   0   8        0.71        3.78      3.10 o 
   6   0   8        6.93        4.56      3.86 o 
   7   0   8      177.52      191.98     12.44 o 
   8   0   8       93.52       95.32     10.44 o 
   9   0   8        0.15        7.23      6.64 o 
  10   0   8      486.18      497.94     21.21 o 
  -6   1   8       62.93       58.82     10.89 o 
  -5   1   8       49.87       49.45      9.72 o 
  -4   1   8        1.82        0.00      7.00 o 
  -3   1   8      175.08      183.95     12.50 o 
  -2   1   8      131.94      143.29     11.09 o 
  -1   1   8       51.82       40.70      8.35 o 
   0   1   8        0.07        0.00      6.47 o 
   1   1   8        0.45        0.00      6.02 o 
   2   1   8        1.86        1.25      3.12 o 
   3   1   8        2.66       14.29      3.23 o 
   4   1   8       59.74       55.38      4.05 o 
   5   1   8      315.72      331.15      7.67 o 
   6   1   8      254.35      261.60      9.39 o 
   7   1   8       29.95       30.78      5.54 o 
   8   1   8       13.06        9.25      5.77 o 
   9   1   8       82.91       86.54     10.30 o 
  10   1   8        0.18        0.00      7.32 o 
  -5   2   8       67.98       64.83     11.11 o 
  -4   2   8       49.98       58.52     10.21 o 
  -3   2   8       11.67       18.59      7.59 o 
  -2   2   8       51.56       61.96      9.18 o 
  -1   2   8      201.07      218.50     12.82 o 
   0   2   8      424.29      443.73     16.19 o 
   1   2   8      160.57      161.61     10.84 o 
   2   2   8       73.08       60.14      4.03 o 
   3   2   8      442.14      428.91     11.12 o 
   4   2   8      349.06      324.06      7.61 o 
   5   2   8        9.37        7.30      4.56 o 
   6   2   8       13.23       15.99      4.56 o 
   7   2   8        8.07        9.84      4.88 o 
   8   2   8      184.90      185.00     12.64 o 
   9   2   8       50.89       50.04      9.41 o 
  10   2   8        4.55        1.49      5.29 o 
  -5   3   8        0.68        2.42      9.29 o 
  -4   3   8      511.51      539.25     20.70 o 
  -3   3   8       49.05       55.47     10.35 o 
  -2   3   8        1.29        0.90      8.40 o 
  -1   3   8      709.21      721.96     21.24 o 
   0   3   8       38.48       47.01      7.99 o 
   1   3   8      229.26      227.65     12.30 o 
   2   3   8       56.95       50.58      5.55 o 
   3   3   8       65.65       62.40      4.36 o 
   4   3   8      210.08      198.44      6.38 o 
   5   3   8      141.13      142.83      9.46 o 
   6   3   8       74.82       75.02     10.10 o 
   7   3   8      105.10      106.92     11.07 o 
   8   3   8      108.03      107.85      7.10 o 
   9   3   8        0.53        0.00      4.70 o 
  10   3   8        7.33        8.84      4.71 o 
  -4   4   8       24.93       30.93      9.63 o 
  -3   4   8      289.18      245.39     15.78 o 
  -2   4   8      333.48      334.47     16.39 o 
  -1   4   8       85.49       85.01     10.66 o 
   0   4   8       56.41       65.71      9.70 o 
   1   4   8     2258.01     2317.09     34.75 o 
   2   4   8       94.39       87.88      6.61 o 
   3   4   8      330.55      308.99      9.78 o 
   4   4   8     1122.25     1141.30     17.25 o 
   5   4   8        3.71        6.94      8.19 o 
   6   4   8     1226.59     1239.62     21.65 o 
   7   4   8      390.13      396.81     11.99 o 
   8   4   8      103.81      105.22     10.03 o 
   9   4   8      222.72      232.75     13.94 o 
  -4   5   8        0.56        6.02      8.42 o 
  -3   5   8       31.82       18.39      9.16 o 
  -2   5   8       67.70       78.01     12.03 o 
  -1   5   8       32.12       21.03      9.14 o 
   0   5   8      358.98      355.28     16.32 o 
   1   5   8      201.12      196.02     12.32 o 
   2   5   8        5.38        8.58      4.78 o 
   3   5   8       34.85       21.57      4.91 o 
   4   5   8        5.04        2.85      7.43 o 
   5   5   8      154.58      156.89      7.85 o 
   6   5   8      217.28      207.94      9.20 o 
   7   5   8        0.66        1.17      5.77 o 
   8   5   8      428.72      441.79     17.91 o 
   9   5   8      126.04      140.89     12.03 o 
  -3   6   8        4.90        3.12      9.92 o 
  -2   6   8        0.81        2.72      9.52 o 
  -1   6   8        4.58        0.00      8.69 o 
   0   6   8       33.98       30.71      9.86 o 
   1   6   8        9.71        4.00      7.63 o 
   2   6   8       38.84       34.17      5.59 o 
   3   6   8        0.88        0.00      4.89 o 
   4   6   8      658.73      669.24     14.93 o 
   5   6   8      167.41      187.12      9.08 o 
   6   6   8       47.72       47.20      6.35 o 
   7   6   8      295.05      313.25     11.81 o 
   8   6   8       51.07       49.57      8.93 o 
   9   6   8       37.21       41.87      9.09 o 
  -2   7   8        7.90       12.30     10.03 o 
  -1   7   8       58.90       78.05     13.24 o 
   0   7   8        0.01        5.68      8.96 o 
   1   7   8        6.13       12.80      8.49 o 
   2   7   8       21.74       23.30      6.96 o 
   3   7   8      156.00      151.66      8.42 o 
   4   7   8       56.55       62.49      6.71 o 
   5   7   8       70.76       67.68      6.96 o 
   6   7   8       18.43       25.41      5.69 o 
   7   7   8        0.49        1.40      5.59 o 
   8   7   8       11.97       14.41      6.29 o 
   0   8   8       34.36       47.70     12.46 o 
   1   8   8        0.03        0.00      8.69 o 
   2   8   8        0.07        0.00      4.05 o 
   3   8   8        3.25        4.36      5.17 o 
   4   8   8       64.49       52.44      6.28 o 
   5   8   8      119.95      131.23      8.54 o 
   6   8   8      122.41      128.58      8.90 o 
  -2  -7   9       87.91       96.46     11.07 o 
  -1  -7   9        0.05        0.00      6.56 o 
   0  -7   9       72.93       66.43      9.41 o 
   1  -7   9      247.54      260.83     15.24 o 
   2  -7   9       14.95       13.07      7.70 o 
   3  -7   9      121.32      127.91     11.13 o 
   4  -7   9      134.50      151.13     12.86 o 
  -3  -6   9      274.32      310.27     16.79 o 
  -2  -6   9       45.62       46.22      9.72 o 
  -1  -6   9      167.12      142.91     10.60 o 
   0  -6   9      204.66      217.22     13.13 o 
   1  -6   9       19.76       21.30      6.60 o 
   2  -6   9        5.54       11.81      6.44 o 
   3  -6   9       24.05       26.00      7.30 o 
   4  -6   9       47.17       38.54      8.42 o 
   5  -6   9       34.64       40.48      8.67 o 
  -4  -5   9        0.01        0.00      6.82 o 
  -3  -5   9        1.16        8.35      8.46 o 
  -2  -5   9       33.89       30.80      8.28 o 
  -1  -5   9       36.11       54.53      9.61 o 
   0  -5   9      115.76      101.63      8.73 o 
   1  -5   9      230.66      245.03     13.20 o 
   2  -5   9      149.43      138.24     10.73 o 
   3  -5   9       70.07       68.36      8.44 o 
   4  -5   9      318.59      317.81     15.60 o 
   5  -5   9      132.13      139.48     11.88 o 
   6  -5   9      185.73      193.46     13.63 o 
  -4  -4   9       53.97       54.45      6.42 o 
  -3  -4   9      164.56      175.69      8.60 o 
  -2  -4   9       78.45      105.73     11.02 o 
  -1  -4   9      221.86      186.53     12.55 o 
   0  -4   9        1.25        6.67      3.79 o 
   1  -4   9      119.13      105.26      9.05 o 
   2  -4   9       30.01       20.07      6.29 o 
   3  -4   9       25.55       26.47      7.00 o 
   4  -4   9      108.95       90.63      9.81 o 
   5  -4   9       46.03       42.07      8.31 o 
   6  -4   9       25.38       25.23      7.74 o 
   7  -4   9      130.05      124.73     12.10 o 
  -5  -3   9       35.62       39.73      9.68 o 
  -4  -3   9       51.05       51.62      6.78 o 
  -3  -3   9        9.04        1.30      7.61 o 
  -2  -3   9        2.24        0.38      7.66 o 
  -1  -3   9       52.50       51.63      9.00 o 
   0  -3   9      111.04       80.86      9.38 o 
   1  -3   9       14.44        9.00      3.55 o 
   2  -3   9      136.85      142.73      9.92 o 
   3  -3   9       92.87       90.83      8.58 o 
   4  -3   9        4.93        0.67      6.20 o 
   5  -3   9      154.96      173.98     11.94 o 
   6  -3   9       29.80       30.93      8.08 o 
   7  -3   9       79.75       83.40     10.53 o 
   8  -3   9       34.32       33.13      7.95 o 
  -5  -2   9        7.48       12.20      5.77 o 
  -4  -2   9      132.74      131.26     11.85 o 
  -3  -2   9      183.21      181.21     12.82 o 
  -2  -2   9        4.78        2.29      7.21 o 
  -1  -2   9        7.69       10.98      6.87 o 
   0  -2   9        4.74        6.17      6.62 o 
   1  -2   9        1.68        1.12      3.44 o 
   2  -2   9      127.20      118.92      6.76 o 
   3  -2   9       11.21       11.17      4.21 o 
   4  -2   9       16.54       11.16      5.63 o 
   5  -2   9      193.26      186.60     11.85 o 
   6  -2   9       22.57       18.52      6.80 o 
   7  -2   9       23.08       19.49      7.74 o 
   8  -2   9        2.05        2.83      7.25 o 
  -5  -1   9      374.07      409.69     18.72 o 
  -4  -1   9       39.82       48.15      9.32 o 
  -3  -1   9       99.69      113.01     11.20 o 
  -2  -1   9      112.16      104.23     10.55 o 
  -1  -1   9        2.69        0.85      6.44 o 
   0  -1   9        0.13        0.00      6.60 o 
   1  -1   9       70.08       54.48      7.86 o 
   2  -1   9        2.54        0.86      3.55 o 
   3  -1   9       53.28       54.25      5.42 o 
   4  -1   9       76.94       74.69      5.94 o 
   5  -1   9      185.79      186.51      8.07 o 
   6  -1   9       77.79       79.33      8.62 o 
   7  -1   9       20.08       18.00      6.58 o 
   8  -1   9      117.18      129.46     11.76 o 
   9  -1   9       91.13       99.81     11.22 o 
  -5   0   9        4.25        2.13      6.80 o 
  -4   0   9       92.55       74.08     10.24 o 
  -3   0   9       59.47       83.06     11.04 o 
  -2   0   9       33.47       27.93      7.77 o 
  -1   0   9      167.73      164.12     12.17 o 
   0   0   9      148.68      167.76     11.25 o 
   1   0   9       77.80       83.13      8.71 o 
   2   0   9      500.57      483.45     11.07 o 
   3   0   9      451.42      437.72     11.25 o 
   4   0   9      442.05      443.64      9.01 o 
   5   0   9      133.84      127.02      5.45 o 
   6   0   9       58.90       59.92      8.58 o 
   7   0   9        0.49        0.00      6.22 o 
   8   0   9        1.16        0.00      7.57 o 
   9   0   9       40.85       32.17      9.14 o 
  -4   1   9      240.40      272.53     15.44 o 
  -3   1   9       27.29       35.00      9.59 o 
  -2   1   9      544.72      607.89     21.03 o 
  -1   1   9      274.48      275.81     14.52 o 
   0   1   9        5.79        1.75      7.00 o 
   1   1   9      239.02      233.92     12.82 o 
   2   1   9      309.91      299.87     13.81 o 
   3   1   9       70.75       69.35      4.49 o 
   4   1   9       10.69       10.02      3.39 o 
   5   1   9       30.84       22.20      3.69 o 
   6   1   9      196.47      206.33      9.02 o 
   7   1   9      107.41      122.36      7.64 o 
   8   1   9       80.09       92.65     11.07 o 
   9   1   9      272.94      270.46     16.03 o 
  -4   2   9       57.52       46.83      9.65 o 
  -3   2   9      124.37      119.52     11.97 o 
  -2   2   9       25.61       21.69      8.22 o 
  -1   2   9        0.04        3.55      6.80 o 
   0   2   9      100.58       93.41     10.06 o 
   1   2   9       45.79       44.20      8.71 o 
   2   2   9       37.29       36.43      7.79 o 
   3   2   9      206.95      210.13      6.68 o 
   4   2   9      688.77      668.16     11.13 o 
   5   2   9      226.20      231.99      9.35 o 
   6   2   9      200.25      207.05     11.92 o 
   7   2   9        5.71        4.97      4.86 o 
   8   2   9      232.74      248.30     10.59 o 
   9   2   9        0.93        0.00      7.61 o 
  -4   3   9       78.96       91.34     11.22 o 
  -3   3   9        1.02        0.00      7.63 o 
  -2   3   9      154.21      163.20     13.58 o 
  -1   3   9      152.90      184.22     13.31 o 
   0   3   9      115.34      113.50     10.84 o 
   1   3   9        0.73        3.03      6.44 o 
   2   3   9       45.09       53.68      8.42 o 
   3   3   9      296.90      294.74      9.93 o 
   4   3   9        3.04        1.12      3.10 o 
   5   3   9        2.05        2.60      4.34 o 
   6   3   9        0.31        0.40      5.25 o 
   7   3   9      134.82      128.64      8.02 o 
   8   3   9      142.85      146.64      8.77 o 
   9   3   9        0.82        4.94      5.49 o 
  -3   4   9        1.85        1.01      7.88 o 
  -2   4   9       20.53       27.61      9.63 o 
  -1   4   9       25.35       11.54      9.29 o 
   0   4   9      212.47      200.99     13.42 o 
   1   4   9       76.45       83.04      9.83 o 
   2   4   9       89.42       81.77      7.25 o 
   3   4   9       87.61       72.84      8.89 o 
   4   4   9        0.82        1.42      3.14 o 
   5   4   9       85.55       78.94      6.57 o 
   6   4   9       95.75      111.28     12.26 o 
   7   4   9       30.96       27.23      8.89 o 
   8   4   9       17.54       13.78      8.55 o 
   9   4   9       23.24       25.53      6.68 o 
  -2   5   9        9.01        7.81      9.45 o 
  -1   5   9        5.83        2.81      8.51 o 
   0   5   9      517.36      522.18     20.18 o 
   1   5   9       44.54       56.46      9.94 o 
   2   5   9       84.69       73.54      6.93 o 
   3   5   9       53.29       50.94      7.85 o 
   4   5   9        0.78        2.24      7.52 o 
   5   5   9      261.89      257.13     15.76 o 
   6   5   9       20.99       17.67      9.77 o 
   7   5   9       58.67       65.64     11.00 o 
   8   5   9        1.87        0.00      9.09 o 
  -1   6   9       88.67       89.44     11.79 o 
   0   6   9       46.12       29.86     10.26 o 
   1   6   9       19.72       18.32      8.13 o 
   2   6   9       17.31       10.35      4.62 o 
   3   6   9       36.46       28.00      5.73 o 
   4   6   9      135.47      132.29     12.89 o 
   5   6   9       77.07       80.37     12.08 o 
   6   6   9        1.21        0.00      9.77 o 
   7   6   9      376.94      393.91     20.92 o 
   8   6   9      121.71      127.17     13.22 o 
   0   7   9        0.03        0.00      8.01 o 
   1   7   9      110.41      111.35     11.83 o 
   2   7   9        1.32        0.00      5.36 o 
   3   7   9      319.39      315.59     17.13 o 
   4   7   9      208.91      224.17     15.92 o 
   5   7   9        0.32        5.68      7.50 o 
   6   7   9       95.84      108.38     13.40 o 
   3   8   9       88.81       69.57     11.61 o 
   4   8   9        3.43        4.65      9.43 o 
  -1  -6  10      264.58      275.67     16.34 o 
   0  -6  10      314.95      300.88     15.98 o 
   1  -6  10        8.12        3.77      7.81 o 
   2  -6  10      156.99      163.92     12.89 o 
   3  -6  10        9.61        6.38      6.67 o 
   4  -6  10        5.14        7.72      5.81 o 
  -2  -5  10        0.01        4.67      8.62 o 
  -1  -5  10        1.19        0.00      7.79 o 
   0  -5  10        6.17       10.62      8.69 o 
   1  -5  10       24.27       22.16      6.11 o 
   2  -5  10       48.21       52.22      7.66 o 
   3  -5  10       90.72       86.11      9.43 o 
   4  -5  10      260.63      288.45     16.16 o 
   5  -5  10      106.01      103.58     11.81 o 
  -3  -4  10       23.21        8.26      7.32 o 
  -2  -4  10      216.36      252.53     15.56 o 
  -1  -4  10        0.05        1.10      7.16 o 
   0  -4  10       37.78       31.36      9.05 o 
   1  -4  10       38.47       52.75      5.82 o 
   2  -4  10      135.10      127.04     10.37 o 
   3  -4  10       67.49       75.88      9.09 o 
   4  -4  10        3.42        0.34      6.06 o 
   5  -4  10       86.73       70.49      9.45 o 
   6  -4  10      153.04      131.12     11.81 o 
  -3  -3  10      228.59      260.14     15.53 o 
  -2  -3  10        1.22        4.67      7.79 o 
  -1  -3  10       27.27       41.04      8.62 o 
   0  -3  10       33.78       31.79      8.33 o 
   1  -3  10        4.11        1.71      8.04 o 
   2  -3  10        9.19       10.57      4.31 o 
   3  -3  10      131.16      129.95     10.64 o 
   4  -3  10       93.77       86.68      9.16 o 
   5  -3  10        2.33        1.71      6.71 o 
   6  -3  10       14.30       20.16      7.25 o 
   7  -3  10      275.48      267.59     15.98 o 
  -3  -2  10       12.76        6.17      8.06 o 
  -2  -2  10        6.00        7.18      7.45 o 
  -1  -2  10       21.09       10.46      7.52 o 
   0  -2  10       58.09       63.80      9.92 o 
   1  -2  10      120.96      135.61     12.06 o 
   2  -2  10       67.57       70.91      5.77 o 
   3  -2  10      278.49      291.15     10.00 o 
   4  -2  10      360.47      364.21     24.63 o 
   5  -2  10        6.13        4.40      5.90 o 
   6  -2  10       49.45       54.53      8.64 o 
   7  -2  10      123.52      144.39     12.19 o 
  -3  -1  10        0.06        0.45      8.55 o 
  -2  -1  10       37.53       45.82      9.36 o 
  -1  -1  10       17.17       11.47      8.22 o 
   0  -1  10       15.07        0.00      7.43 o 
   1  -1  10      145.29      137.28     11.76 o 
   2  -1  10        9.17        4.58      6.44 o 
   3  -1  10        1.69        1.04      3.92 o 
   4  -1  10       42.70       34.76      5.13 o 
   5  -1  10       74.23       70.03      6.37 o 
   6  -1  10      166.85      163.63      8.34 o 
   7  -1  10        0.02        5.10      6.20 o 
   8  -1  10      205.69      227.88     15.69 o 
  -3   0  10       73.42       97.90     11.99 o 
  -2   0  10       49.71       43.82      9.47 o 
  -1   0  10       10.18       16.48      8.15 o 
   0   0  10       36.01       24.78      8.19 o 
   1   0  10        5.46        2.96      6.33 o 
   2   0  10       38.00       49.10      8.82 o 
   3   0  10        1.44        2.09      3.38 o 
   4   0  10       13.22        7.34      3.28 o 
   5   0  10       91.01      101.78      6.60 o 
   6   0  10       77.44       74.13      9.00 o 
   7   0  10        0.46        0.00      7.36 o 
   8   0  10        7.76       10.44      6.85 o 
  -3   1  10       18.88       32.12     10.19 o 
  -2   1  10      382.21      406.06     18.92 o 
  -1   1  10      143.54      165.47     13.16 o 
   0   1  10       32.59       34.80      9.52 o 
   1   1  10      193.01      217.15     13.67 o 
   2   1  10      193.09      181.99     12.30 o 
   3   1  10       71.66       74.84      8.80 o 
   4   1  10        0.02        0.96      3.19 o 
   5   1  10      379.01      386.25      9.18 o 
   6   1  10        8.39        6.00      4.55 o 
   7   1  10        8.05       15.98      8.31 o 
   8   1  10       74.14       74.67     10.03 o 
  -3   2  10      292.91      313.57     17.89 o 
  -2   2  10       62.31       66.52     11.40 o 
  -1   2  10        0.14        1.08      8.96 o 
   0   2  10       30.30       29.07      8.58 o 
   1   2  10        2.38        2.36      8.24 o 
   2   2  10        1.66        2.76      7.21 o 
   3   2  10      293.80      308.00     14.59 o 
   4   2  10        7.54        5.77      3.23 o 
   5   2  10      156.17      165.04      8.27 o 
   6   2  10       31.75       32.22      5.41 o 
   7   2  10       18.55       15.51      4.90 o 
   8   2  10      291.78      339.07     23.84 o 
  -2   3  10        0.92        1.53      9.52 o 
  -1   3  10      254.71      256.10     15.47 o 
   0   3  10       54.31       58.95     10.71 o 
   1   3  10      218.45      244.33     14.75 o 
   2   3  10      265.71      297.61     15.06 o 
   3   3  10      156.83      156.17      8.27 o 
   4   3  10      340.50      357.94     11.38 o 
   5   3  10       16.85       14.09      4.73 o 
   6   3  10       25.65       18.86      4.82 o 
   7   3  10      100.90      119.49      8.36 o 
   8   3  10       28.97       35.95      6.84 o 
  -1   4  10       12.43        6.17      9.32 o 
   0   4  10       49.92       61.40     10.44 o 
   1   4  10       54.50       63.82      9.81 o 
   2   4  10        9.67        4.69      8.01 o 
   3   4  10        6.82        4.66      4.52 o 
   4   4  10       42.35       46.51      5.69 o 
   5   4  10        0.27        0.00      7.70 o 
   6   4  10      305.61      328.89     11.93 o 
   7   4  10      131.83      141.27     11.94 o 
   8   4  10       56.85       60.09      7.62 o 
  -1   5  10        7.01        1.93     10.01 o 
   0   5  10        3.16        5.66      9.83 o 
   1   5  10       25.48       24.40      8.40 o 
   2   5  10       11.17       14.64      8.37 o 
   3   5  10        8.66        3.43      5.06 o 
   4   5  10        8.37       15.60      8.64 o 
   5   5  10       62.60       67.66     10.35 o 
   6   5  10       81.23       88.82      7.66 o 
   7   5  10       21.22       25.86      6.27 o 
   1   6  10        7.91        8.78      9.54 o 
   2   6  10       25.60       36.57      9.43 o 
   3   6  10       16.87       12.60      5.56 o 
   4   6  10       59.59       61.15     11.11 o 
   5   6  10       14.96       13.49      8.58 o 
   6   6  10       23.03       26.71      9.99 o 
   2  -5  11       25.95       31.35      5.88 o 
   0  -4  11       55.62       50.11     10.69 o 
   1  -4  11      132.39      152.94     13.76 o 
   2  -4  11      132.51      133.64      8.47 o 
   3  -4  11      555.22      623.58     17.76 o 
   4  -4  11        1.63        1.14      7.48 o 
  -1  -3  11       22.85       21.89      9.32 o 
   0  -3  11        9.58       32.01      9.92 o 
   1  -3  11        2.99        3.70      8.17 o 
   2  -3  11       53.80       52.98      9.56 o 
   3  -3  11       40.66       37.14      5.70 o 
   4  -3  11        0.10        0.05      4.29 o 
   5  -3  11        3.68        5.88      7.39 o 
  -1  -2  11        2.45       10.24      7.48 o 
   0  -2  11       14.96       12.32      7.23 o 
   1  -2  11       12.62        7.95      7.81 o 
   2  -2  11        2.28        3.57      7.27 o 
   3  -2  11       45.35       52.70      6.32 o 
   4  -2  11      124.92      147.40      8.44 o 
   5  -2  11       15.44       16.25      6.27 o 
   6  -2  11       62.80       69.84      6.54 o 
  -2  -1  11       17.87       15.62      9.86 o 
  -1  -1  11       41.38       26.38      9.20 o 
   0  -1  11      370.88      401.09     18.83 o 
   1  -1  11       13.86       14.70      7.72 o 
   2  -1  11      189.35      189.20     13.92 o 
   3  -1  11      356.13      354.15     16.61 o 
   4  -1  11        5.52        5.49      4.25 o 
   5  -1  11       13.99        4.82      4.89 o 
   6  -1  11       36.51       40.09      5.71 o 
   7  -1  11        0.47        0.00      7.27 o 
  -2   0  11        1.79        1.80      8.91 o 
  -1   0  11       43.77       50.62     10.21 o 
   0   0  11       55.05       55.94     10.93 o 
   1   0  11        1.56        8.42      6.94 o 
   2   0  11       14.56        9.74      8.44 o 
   3   0  11       11.15        5.28      7.34 o 
   4   0  11       85.37       78.03      6.39 o 
   5   0  11      297.65      288.32     14.31 o 
   6   0  11        1.06        0.00      5.90 o 
   7   0  11      124.51      121.67     11.88 o 
  -1   1  11       57.56       63.73     11.72 o 
   0   1  11        0.04        5.32      9.14 o 
   1   1  11       56.26       76.10     11.00 o 
   2   1  11      142.77      144.21     12.01 o 
   3   1  11       21.85       24.87      7.70 o 
   4   1  11      206.45      197.80     12.62 o 
   5   1  11       42.65       41.64      4.37 o 
   6   1  11       18.40       27.86      7.86 o 
   7   1  11        1.34        2.04      7.41 o 
  -1   2  11       75.84       80.79     12.06 o 
   0   2  11        0.05        1.37      7.23 o 
   1   2  11        1.35        0.00      9.32 o 
   2   2  11       55.91       61.98     10.28 o 
   3   2  11        3.10        6.51      7.23 o 
   4   2  11        0.75        2.33      4.56 o 
   5   2  11       47.84       39.04      5.58 o 
   6   2  11       14.39       16.91      4.88 o 
   7   2  11        1.34        3.33      4.47 o 
   0   3  11       35.19       50.04      9.59 o 
   1   3  11      175.25      182.80     13.47 o 
   2   3  11      235.59      259.11     15.24 o 
   3   3  11        1.90        2.33      7.21 o 
   4   3  11      159.95      175.34      9.04 o 
   5   3  11        1.43        3.37      7.77 o 
   6   3  11        1.19        0.00      4.87 o 
   1   4  11       80.29      107.37     12.41 o 
   2   4  11        8.41        2.38      7.72 o 
   3   4  11       27.55       27.57      8.28 o 
   4   4  11       41.73       37.49      6.66 o 
   5   4  11       44.61       51.36      9.74 o 
   6   4  11       51.40       44.04     10.44 o 
   3   5  11        9.95       14.57      8.17 o 
   4   5  11       59.12       46.36     10.37 o 
   2  -1  12        8.44       10.24      7.36 o 
   3  -1  12      266.38      346.86     18.03 o 
   4  -1  12       52.69       46.40      9.61 o 
   1   0  12       40.59       28.11      8.93 o 
   2   0  12      106.86      122.80     12.77 o 
   3   0  12        5.64       10.28      8.84 o 
   4   0  12       23.14       13.72      7.39 o 
   2   1  12       17.90       16.50      9.54 o 
   3   1  12       90.22       91.43     11.49 o 
   4   1  12      297.99      332.47     16.63 o 
   3   2  12      177.28      202.26     14.23 o 
   4   2  12       21.15       10.51      8.44 o 
                                                 
